# Supplementary material for: AMCFCN: attentive multi-view contrastive fusion clustering net
Source: PeerJ Comput Sci. 2024 Mar 5;10:e1906. doi: 10.7717/peerj-cs.1906 (PMC11636696; doi:10.7717/peerj-cs.1906)
Supplement: Supplemental Information 1 [file peerj-cs-10-1906-s001.zip]

Archive with 1,441 entries (1,440 files):
- coil-20/
- coil-20/obj6__2.png
- coil-20/obj18__11.png
- coil-20/obj11__45.png
- coil-20/obj1__65.png
- coil-20/obj12__15.png
- coil-20/obj6__6.png
- coil-20/obj10__58.png
- coil-20/obj20__51.png
- coil-20/obj1__1.png
- coil-20/obj4__9.png
- coil-20/obj10__34.png
- coil-20/obj16__26.png
- coil-20/obj11__48.png
- coil-20/obj7__31.png
- coil-20/obj11__20.png
- coil-20/obj20__13.png
- coil-20/obj4__49.png
- coil-20/obj17__4.png
- coil-20/obj8__48.png
- coil-20/obj16__18.png
- coil-20/obj20__66.png
- coil-20/obj4__53.png
- coil-20/obj20__26.png
- coil-20/obj10__40.png
- coil-20/obj5__70.png
- coil-20/obj12__60.png
- coil-20/obj3__56.png
- coil-20/obj3__57.png
- coil-20/obj7__65.png
- coil-20/obj14__21.png
- coil-20/obj9__46.png
- coil-20/obj19__45.png
- coil-20/obj14__19.png
- coil-20/obj14__6.png
- coil-20/obj10__33.png
- coil-20/obj4__35.png
- coil-20/obj12__44.png
- coil-20/obj10__65.png
- coil-20/obj2__21.png
- coil-20/obj3__20.png
- coil-20/obj1__6.png
- coil-20/obj9__16.png
- coil-20/obj3__26.png
- coil-20/obj7__4.png
- coil-20/obj14__47.png
- coil-20/obj2__3.png
- coil-20/obj20__5.png
- coil-20/obj7__25.png
- coil-20/obj12__9.png
- coil-20/obj8__49.png
- coil-20/obj3__0.png
- coil-20/obj20__30.png
- coil-20/obj5__22.png
- coil-20/obj2__69.png
- coil-20/obj10__35.png
- coil-20/obj17__27.png
- coil-20/obj4__64.png
- coil-20/obj18__4.png
- coil-20/obj10__2.png
- coil-20/obj15__8.png
- coil-20/obj15__4.png
- coil-20/obj13__6.png
- coil-20/obj16__58.png
- coil-20/obj7__36.png
- coil-20/obj8__40.png
- coil-20/obj17__1.png
- coil-20/obj20__70.png
- coil-20/obj11__40.png
- coil-20/obj14__14.png
- coil-20/obj11__18.png
- coil-20/obj14__25.png
- coil-20/obj19__34.png
- coil-20/obj13__14.png
- coil-20/obj7__55.png
- coil-20/obj5__46.png
- coil-20/obj12__68.png
- coil-20/obj18__46.png
- coil-20/obj7__33.png
- coil-20/obj14__69.png
- coil-20/obj10__50.png
- coil-20/obj6__52.png
- coil-20/obj8__39.png
- coil-20/obj2__35.png
- coil-20/obj13__67.png
- coil-20/obj13__62.png
- coil-20/obj11__65.png
- coil-20/obj20__1.png
- coil-20/obj16__40.png
- coil-20/obj4__54.png
- coil-20/obj6__16.png
- coil-20/obj9__17.png
- coil-20/obj3__61.png
- coil-20/obj7__56.png
- coil-20/obj5__7.png
- coil-20/obj6__33.png
- coil-20/obj7__28.png
- coil-20/obj20__31.png
- coil-20/obj11__13.png
- coil-20/obj2__13.png
- coil-20/obj16__8.png
- coil-20/obj12__49.png
- coil-20/obj5__68.png
- coil-20/obj5__61.png
- coil-20/obj9__40.png
- coil-20/obj14__32.png
- coil-20/obj1__42.png
- coil-20/obj2__31.png
- coil-20/obj18__40.png
- coil-20/obj17__44.png
- coil-20/obj16__12.png
- coil-20/obj6__23.png
- coil-20/obj10__38.png
- coil-20/obj14__7.png
- coil-20/obj12__0.png
- coil-20/obj6__34.png
- coil-20/obj8__64.png
- coil-20/obj2__30.png
- coil-20/obj10__52.png
- coil-20/obj2__43.png
- coil-20/obj10__11.png
- coil-20/obj8__42.png
- coil-20/obj19__13.png
- coil-20/obj12__21.png
- coil-20/obj2__44.png
- coil-20/obj9__42.png
- coil-20/obj7__42.png
- coil-20/obj12__25.png
- coil-20/obj14__56.png
- coil-20/obj20__69.png
- coil-20/obj19__17.png
- coil-20/obj16__13.png
- coil-20/obj11__67.png
- coil-20/obj9__25.png
- coil-20/obj7__37.png
- coil-20/obj7__69.png
- coil-20/obj13__27.png
- coil-20/obj9__9.png
- coil-20/obj1__53.png
- coil-20/obj9__51.png
- coil-20/obj12__57.png
- coil-20/obj12__40.png
- coil-20/obj8__27.png
- coil-20/obj12__16.png
- coil-20/obj2__39.png
- coil-20/obj9__41.png
- coil-20/obj13__50.png
- coil-20/obj16__48.png
- coil-20/obj18__13.png
- coil-20/obj16__1.png
- coil-20/obj9__67.png
- coil-20/obj19__41.png
- coil-20/obj18__20.png
- coil-20/obj3__43.png
- coil-20/obj2__49.png
- coil-20/obj7__11.png
- coil-20/obj9__70.png
- coil-20/obj9__68.png
- coil-20/obj4__1.png
- coil-20/obj3__32.png
- coil-20/obj11__5.png
- coil-20/obj5__17.png
- coil-20/obj3__69.png
- coil-20/obj6__27.png
- coil-20/obj20__14.png
- coil-20/obj3__2.png
- coil-20/obj14__33.png
- coil-20/obj11__10.png
- coil-20/obj1__57.png
- coil-20/obj10__57.png
- coil-20/obj15__34.png
- coil-20/obj6__11.png
- coil-20/obj15__29.png
- coil-20/obj17__40.png
- coil-20/obj9__38.png
- coil-20/obj13__42.png
- coil-20/obj2__20.png
- coil-20/obj14__12.png
- coil-20/obj4__70.png
- coil-20/obj20__32.png
- coil-20/obj4__26.png
- coil-20/obj8__29.png
- coil-20/obj10__37.png
- coil-20/obj18__10.png
- coil-20/obj11__11.png
- coil-20/obj5__10.png
- coil-20/obj9__13.png
- coil-20/obj18__44.png
- coil-20/obj19__15.png
- coil-20/obj15__5.png
- coil-20/obj6__55.png
- coil-20/obj13__21.png
- coil-20/obj5__33.png
- coil-20/obj17__36.png
- coil-20/obj3__15.png
- coil-20/obj5__20.png
- coil-20/obj17__31.png
- coil-20/obj6__25.png
- coil-20/obj12__59.png
- coil-20/obj4__3.png
- coil-20/obj8__3.png
- coil-20/obj11__1.png
- coil-20/obj17__71.png
- coil-20/obj9__31.png
- coil-20/obj17__65.png
- coil-20/obj13__69.png
- coil-20/obj6__37.png
- coil-20/obj19__22.png
- coil-20/obj10__17.png
- coil-20/obj2__7.png
- coil-20/obj19__11.png
- coil-20/obj17__5.png
- coil-20/obj2__16.png
- coil-20/obj7__5.png
- coil-20/obj19__1.png
- coil-20/obj14__52.png
- coil-20/obj16__59.png
- coil-20/obj9__21.png
- coil-20/obj19__21.png
- coil-20/obj11__46.png
- coil-20/obj3__47.png
- coil-20/obj13__52.png
- coil-20/obj5__62.png
- coil-20/obj6__36.png
- coil-20/obj7__38.png
- coil-20/obj1__34.png
- coil-20/obj12__1.png
- coil-20/obj7__39.png
- coil-20/obj5__44.png
- coil-20/obj9__14.png
- coil-20/obj14__17.png
- coil-20/obj18__28.png
- coil-20/obj20__46.png
- coil-20/obj14__40.png
- coil-20/obj15__69.png
- coil-20/obj8__14.png
- coil-20/obj17__8.png
- coil-20/obj11__49.png
- coil-20/obj19__20.png
- coil-20/obj12__3.png
- coil-20/obj5__27.png
- coil-20/obj8__70.png
- coil-20/obj12__58.png
- coil-20/obj8__10.png
- coil-20/obj14__0.png
- coil-20/obj19__10.png
- coil-20/obj19__40.png
- coil-20/obj6__10.png
- coil-20/obj13__17.png
- coil-20/obj4__36.png
- coil-20/obj8__36.png
- coil-20/obj7__71.png
- coil-20/obj19__2.png
- coil-20/obj10__48.png
- coil-20/obj2__4.png
- coil-20/obj4__42.png
- coil-20/obj1__48.png
- coil-20/obj5__35.png
- coil-20/obj19__60.png
- coil-20/obj8__68.png
- coil-20/obj9__24.png
- coil-20/obj6__17.png
- coil-20/obj17__25.png
- coil-20/obj9__55.png
- coil-20/obj6__28.png
- coil-20/obj18__61.png
- coil-20/obj8__30.png
- coil-20/obj5__59.png
- coil-20/obj2__17.png
- coil-20/obj17__39.png
- coil-20/obj10__1.png
- coil-20/obj17__48.png
- coil-20/obj6__3.png
- coil-20/obj13__16.png
- coil-20/obj19__68.png
- coil-20/obj17__15.png
- coil-20/obj12__71.png
- coil-20/obj3__14.png
- coil-20/obj17__60.png
- coil-20/obj19__19.png
- coil-20/obj14__38.png
- coil-20/obj4__65.png
- coil-20/obj9__33.png
- coil-20/obj18__50.png
- coil-20/obj7__6.png
- coil-20/obj9__50.png
- coil-20/obj14__42.png
- coil-20/obj6__29.png
- coil-20/obj6__56.png
- coil-20/obj4__38.png
- coil-20/obj13__60.png
- coil-20/obj10__46.png
- coil-20/obj17__18.png
- coil-20/obj11__42.png
- coil-20/obj15__16.png
- coil-20/obj8__60.png
- coil-20/obj6__66.png
- coil-20/obj10__30.png
- coil-20/obj16__45.png
- coil-20/obj7__46.png
[truncated: 1,141 more entries]
