# Supplementary material for: AMCFCN: attentive multi-view contrastive fusion clustering net
Source: PeerJ Comput Sci. 2024 Mar 5;10:e1906. doi: 10.7717/peerj-cs.1906 (PMC11636696; doi:10.7717/peerj-cs.1906)
Supplement: Supplemental Information 2 [file peerj-cs-10-1906-s002.zip]

Archive with 10 entries (8 files):
- MNIST/
- MNIST/raw/
- MNIST/raw/t10k-labels-idx1-ubyte
- MNIST/raw/train-labels-idx1-ubyte.gz
- MNIST/raw/t10k-images-idx3-ubyte
- MNIST/raw/train-labels-idx1-ubyte
- MNIST/raw/train-images-idx3-ubyte.gz
- MNIST/raw/t10k-images-idx3-ubyte.gz
- MNIST/raw/train-images-idx3-ubyte
- MNIST/raw/t10k-labels-idx1-ubyte.gz
