# Supplementary material for: AMCFCN: attentive multi-view contrastive fusion clustering net
Source: PeerJ Comput Sci. 2024 Mar 5;10:e1906. doi: 10.7717/peerj-cs.1906 (PMC11636696; doi:10.7717/peerj-cs.1906)
Supplement: Supplemental Information 3 [file peerj-cs-10-1906-s003.md]

!!!!!!!!!!!!!!!!!!!!!!!!!!!!!!!!!!!!!!!!!!!!!!!!!!!!!!!!!!README!!!!!!!!!!!!!!!!!!!!!!!!!!!!!!!!!!!!!!!!!!!!!!!!!!!!!!!!!!!!!

Dear deerj,

I hope this letter finds you in good health and high spirits. 

I am writing to you for the first time as I submit my manuscript to your esteemed journal. Please accept my sincerest apologies if my submission does not entirely meet the formatting requirements, as this is my initial experience with your publication.

In the process of preparing my manuscript, I encountered challenges related to the file formats and sizes of the images I included. Originally, I used TIFF images, but they proved to be excessively large, with one image reaching a file size of 150MB. To address this issue, I converted these images to EPS format using Adobe Illustrator, but this still resulted in file sizes of approximately 50MB. Lastly, I attempted to compress the images using Mathlib, but this inadvertently led to the images becoming smaller, potentially causing distortion problems in their presentation.

If the image quality and size is indeed a problem, please do not hesitate to request the originals, and I will be more than willing to provide them promptly.Here's my e-mail address,huarunx2000@163.com.

In addition, I encountered difficulties while attempting to upload the FMNIST and COIL-100 datasets due to their substantial size. However, I have included the relevant code for these datasets in the github，https://github.com/xiaohuarun/AMCFCN. Moreover, the rest of the datasets are available in Section figshare.The DIO number for figshare is 10.6084/m9.figshare.24525220

I am committed to adhering to the journal's guidelines and ensuring that my manuscript aligns with your publication standards. If there are any additional modifications or adjustments required, please let me know, and I will address them promptly.

Sincerely,

Huarun xiao
