# Supplementary material for: AMCFCN: attentive multi-view contrastive fusion clustering net
Source: PeerJ Comput Sci. 2024 Mar 5;10:e1906. doi: 10.7717/peerj-cs.1906 (PMC11636696; doi:10.7717/peerj-cs.1906)
Supplement: Supplemental Information 5 [file peerj-cs-10-1906-s005.txt]

0.1125 1
0.22916666666666666 2
0.22916666666666666 3
0.32 4
0.32 5
0.32 6
0.3204166666666667 7
0.3204166666666667 8
0.37041666666666667 9
0.37041666666666667 10
0.37041666666666667 11
0.43583333333333335 12
0.43583333333333335 13
0.43583333333333335 14
0.43583333333333335 15
0.46208333333333335 16
0.46208333333333335 17
0.4675 18
0.4675 19
0.4675 20
0.4675 21
0.54125 22
0.54125 23
0.54125 24
0.54125 25
0.54125 26
0.54125 27
0.54125 28
0.54125 29
0.54125 30
0.5541666666666667 31
0.5541666666666667 32
0.5541666666666667 33
0.55875 34
0.55875 35
0.55875 36
0.57875 37
0.57875 38
0.57875 39
0.57875 40
0.57875 41
0.57875 42
0.57875 43
0.57875 44
0.57875 45
0.57875 46
0.57875 47
0.57875 48
0.57875 49
0.5954166666666667 50
0.5954166666666667 51
0.5954166666666667 52
0.5954166666666667 53
0.5954166666666667 54
0.5954166666666667 55
0.5954166666666667 56
0.5954166666666667 57
0.5954166666666667 58
0.5954166666666667 59
0.5954166666666667 60
0.5954166666666667 61
0.5954166666666667 62
0.5954166666666667 63
0.5954166666666667 64
0.5954166666666667 65
0.5954166666666667 66
0.5954166666666667 67
0.5954166666666667 68
0.5954166666666667 69
0.5954166666666667 70
0.5954166666666667 71
0.5954166666666667 72
0.5954166666666667 73
0.5954166666666667 74
0.5954166666666667 75
0.5954166666666667 76
0.5954166666666667 77
0.5954166666666667 78
0.5954166666666667 79
0.5954166666666667 80
0.5954166666666667 81
0.5954166666666667 82
0.5954166666666667 83
0.5954166666666667 84
0.5954166666666667 85
0.5954166666666667 86
0.6066666666666667 87
0.6066666666666667 88
0.6066666666666667 89
0.6066666666666667 90
0.6066666666666667 91
0.6066666666666667 92
0.6066666666666667 93
0.6066666666666667 94
0.6066666666666667 95
0.6066666666666667 96
0.6066666666666667 97
0.6066666666666667 98
0.6066666666666667 99
0.6066666666666667 100
0.6066666666666667 1
0.6066666666666667 2
0.6066666666666667 3
0.6066666666666667 4
0.6066666666666667 5
0.6066666666666667 6
0.6066666666666667 7
0.6066666666666667 8
0.6066666666666667 9
0.6066666666666667 10
0.6066666666666667 11
0.6066666666666667 12
0.6066666666666667 13
0.6066666666666667 14
0.6066666666666667 15
0.6066666666666667 16
0.6066666666666667 17
0.6066666666666667 18
0.6066666666666667 19
0.6066666666666667 20
0.6066666666666667 21
0.6066666666666667 22
0.6066666666666667 23
0.6066666666666667 24
0.6066666666666667 25
0.6066666666666667 26
0.6066666666666667 27
0.6066666666666667 28
0.6066666666666667 29
0.6066666666666667 30
0.6066666666666667 31
0.6066666666666667 32
0.6066666666666667 33
0.6066666666666667 34
0.6066666666666667 35
0.6066666666666667 36
0.6066666666666667 37
0.6066666666666667 38
0.6066666666666667 39
0.6066666666666667 40
0.6066666666666667 41
0.6066666666666667 42
0.6066666666666667 43
0.6066666666666667 44
0.6066666666666667 45
0.6066666666666667 46
0.6066666666666667 47
0.6066666666666667 48
0.6066666666666667 49
0.6066666666666667 50
0.6066666666666667 51
0.6066666666666667 52
0.6066666666666667 53
0.6066666666666667 54
0.6066666666666667 55
0.6066666666666667 56
0.6066666666666667 57
0.6066666666666667 58
0.6066666666666667 59
0.6066666666666667 60
0.6066666666666667 61
0.6066666666666667 62
0.6066666666666667 63
0.6066666666666667 64
0.6066666666666667 65
0.6066666666666667 66
0.6066666666666667 67
0.6066666666666667 68
0.6066666666666667 69
0.6066666666666667 70
0.6066666666666667 71
0.6066666666666667 72
0.6066666666666667 73
0.6066666666666667 74
0.6066666666666667 75
0.61 76
0.61 77
0.61 78
0.61 79
0.61 80
0.61 81
0.61 82
0.61 83
0.61 84
0.61 85
0.61 86
0.61 87
0.61 88
0.61 89
0.61625 90
0.61625 91
0.61625 92
0.6229166666666667 93
0.6229166666666667 94
0.6229166666666667 95
0.6229166666666667 96
0.6229166666666667 97
0.6229166666666667 98
0.6229166666666667 99
0.6229166666666667 100
0.6229166666666667 1
0.6229166666666667 2
0.6229166666666667 3
0.6229166666666667 4
0.6229166666666667 5
0.6229166666666667 6
0.6229166666666667 7
0.6229166666666667 8
0.6229166666666667 9
0.6229166666666667 10
0.6229166666666667 11
0.6229166666666667 12
0.6229166666666667 13
0.6229166666666667 14
0.6229166666666667 15
0.6229166666666667 16
0.6229166666666667 17
0.6229166666666667 18
0.6229166666666667 19
0.6229166666666667 20
0.6229166666666667 21
0.6229166666666667 22
0.6229166666666667 23
0.6229166666666667 24
0.6229166666666667 25
0.6229166666666667 26
0.6229166666666667 27
0.6229166666666667 28
0.6229166666666667 29
0.6229166666666667 30
0.6229166666666667 31
0.6229166666666667 32
0.6229166666666667 33
0.6229166666666667 34
0.6229166666666667 35
0.6229166666666667 36
0.6229166666666667 37
0.6229166666666667 38
0.6229166666666667 39
0.6229166666666667 40
0.6229166666666667 41
0.6229166666666667 42
0.6229166666666667 43
0.6229166666666667 44
0.6229166666666667 45
0.6229166666666667 46
0.6229166666666667 47
0.6229166666666667 48
0.6229166666666667 49
0.6229166666666667 50
0.6229166666666667 51
0.6229166666666667 52
0.6229166666666667 53
0.6229166666666667 54
0.6229166666666667 55
0.6229166666666667 56
0.6229166666666667 57
0.6229166666666667 58
0.6229166666666667 59
0.6229166666666667 60
0.6229166666666667 61
0.6229166666666667 62
0.6229166666666667 63
0.63375 64
0.63375 65
0.63375 66
0.63375 67
0.6395833333333333 68
0.6395833333333333 69
0.6395833333333333 70
0.6395833333333333 71
0.6395833333333333 72
0.6395833333333333 73
0.6395833333333333 74
0.6395833333333333 75
0.6395833333333333 76
0.6395833333333333 77
0.6395833333333333 78
0.6395833333333333 79
0.6395833333333333 80
0.6395833333333333 81
0.6395833333333333 82
0.6395833333333333 83
0.6395833333333333 84
0.6395833333333333 85
0.6395833333333333 86
0.6395833333333333 87
0.6395833333333333 88
0.6395833333333333 89
0.6395833333333333 90
0.6395833333333333 91
0.6395833333333333 92
0.6416666666666667 93
0.6520833333333333 94
0.6525 95
0.6525 96
0.6525 97
0.6525 98
0.6525 99
0.6525 100
0.6525 1
0.6525 2
0.6525 3
0.6525 4
0.6525 5
0.6525 6
0.6525 7
0.6525 8
0.6525 9
0.6525 10
0.6525 11
0.6525 12
0.6525 13
0.6525 14
0.6525 15
0.6525 16
0.6525 17
0.6525 18
0.6525 19
0.6525 20
0.6525 21
0.6525 22
0.6525 23
0.6525 24
0.6525 25
0.6525 26
0.6525 27
0.6525 28
0.6525 29
0.6525 30
0.6525 31
0.6525 32
0.6525 33
0.6525 34
0.6525 35
0.6525 36
0.6525 37
0.6525 38
0.6525 39
0.6525 40
0.6525 41
0.6525 42
0.6525 43
0.6525 44
0.6525 45
0.6525 46
0.6525 47
0.6525 48
0.6525 49
0.6525 50
0.6525 51
0.6525 52
0.6525 53
0.6525 54
0.6525 55
0.6525 56
0.6525 57
0.6525 58
0.6525 59
0.6525 60
0.6525 61
0.6525 62
0.6525 63
0.6525 64
0.6525 65
0.6525 66
0.6525 67
0.6525 68
0.6525 69
0.6525 70
0.6525 71
0.6525 72
0.6525 73
0.6525 74
0.6525 75
0.6525 76
0.6525 77
0.6525 78
0.6525 79
0.6525 80
0.6525 81
0.6525 82
0.6525 83
0.6525 84
0.6525 85
0.6525 86
0.6525 87
0.6525 88
0.6525 89
0.6525 90
0.6525 91
0.6525 92
0.6525 93
0.6525 94
0.6525 95
0.6525 96
0.6525 97
0.6525 98
0.6525 99
0.6525 100
0.6525 1
0.6525 2
0.6525 3
0.6525 4
0.6525 5
0.6525 6
0.6525 7
0.6525 8
0.6525 9
0.6525 10
0.6525 11
0.6525 12
0.6525 13
0.6525 14
0.6525 15
0.6525 16
0.6525 17
0.6525 18
0.6525 19
0.6525 20
0.6525 21
0.6525 22
0.6525 23
0.6525 24
0.6525 25
0.6525 26
0.6525 27
0.6525 28
0.6525 29
0.6525 30
0.6525 31
0.6525 32
0.6525 33
0.6525 34
0.6525 35
0.6525 36
0.6525 37
0.6525 38
0.6525 39
0.6525 40
0.6525 41
0.6525 42
0.6525 43
0.6525 44
0.6525 45
0.6525 46
0.6525 47
0.6525 48
0.6525 49
0.6525 50
0.6525 51
0.6525 52
0.6525 53
0.6525 54
0.6525 55
0.6525 56
0.6525 57
0.6525 58
0.6525 59
0.6525 60
0.6525 61
0.6525 62
0.6525 63
0.6525 64
0.6525 65
0.6525 66
0.6525 67
0.6525 68
0.6525 69
0.6525 70
0.6525 71
0.6525 72
0.6525 73
0.6525 74
0.6525 75
0.6525 76
0.6525 77
0.6525 78
0.6525 79
0.6525 80
0.6525 81
0.6525 82
0.6525 83
0.6525 84
0.6525 85
0.6525 86
0.6525 87
0.6525 88
0.6525 89
0.6525 90
0.6525 91
0.6525 92
0.6525 93
0.6525 94
0.6525 95
0.6525 96
0.6525 97
0.6525 98
0.6525 99
0.6525 100
0.6525 1
0.6525 2
0.6525 3
0.6525 4
0.6525 5
0.6525 6
0.6525 7
0.6525 8
0.6525 9
0.6525 10
0.6525 11
0.6525 12
0.6525 13
0.6525 14
0.6525 15
0.6525 16
0.6525 17
0.6525 18
0.6525 19
0.6525 20
0.6525 21
0.6525 22
0.6525 23
0.6525 24
0.6525 25
0.6525 26
0.6525 27
0.6525 28
0.6525 29
0.6525 30
0.6525 31
0.6525 32
0.6525 33
0.6525 34
0.6525 35
0.6525 36
0.6525 37
0.6525 38
0.6525 39
0.6525 40
0.6525 41
0.6525 42
0.6525 43
0.6525 44
0.6525 45
0.6525 46
0.6525 47
0.6525 48
0.6525 49
0.6525 50
0.6525 51
0.6525 52
0.6525 53
0.6525 54
0.6525 55
0.6525 56
0.6525 57
0.6525 58
0.6525 59
0.6525 60
0.6525 61
0.6525 62
0.6525 63
0.6525 64
0.6525 65
0.6525 66
0.6525 67
0.6525 68
0.6525 69
0.6525 70
0.6525 71
0.6525 72
0.6525 73
0.6525 74
0.6525 75
0.6525 76
0.6525 77
0.6525 78
0.6525 79
0.6525 80
0.6525 81
0.6525 82
0.6525 83
0.6525 84
0.6525 85
0.6525 86
0.6525 87
0.6525 88
0.6525 89
0.6525 90
0.6525 91
0.6525 92
0.6525 93
0.6525 94
0.6525 95
0.6525 96
0.6525 97
0.6525 98
0.6525 99
0.6525 100
0.6525 1
0.6525 2
0.6525 3
0.6525 4
0.6525 5
0.6525 6
0.6525 7
0.6525 8
0.6525 9
0.6525 10
0.6525 11
0.6525 12
0.6525 13
0.6525 14
0.6525 15
0.6525 16
0.6525 17
0.6525 18
0.6525 19
0.6525 20
0.6525 21
0.6525 22
0.6525 23
0.6525 24
0.6525 25
0.6525 26
0.6525 27
0.6525 28
0.6525 29
0.6525 30
0.6525 31
0.6525 32
0.6525 33
0.6525 34
0.6525 35
0.6525 36
0.6525 37
0.6525 38
0.6525 39
0.6525 40
0.6525 41
0.6525 42
0.6525 43
0.6525 44
0.6525 45
0.6525 46
0.6525 47
0.6525 48
0.6525 49
0.6525 50
0.6525 51
0.6525 52
0.6525 53
0.6525 54
0.6525 55
0.6525 56
0.6525 57
0.6525 58
0.6525 59
0.6525 60
0.6525 61
0.6525 62
0.6525 63
0.6525 64
0.6525 65
0.6525 66
0.6525 67
0.6525 68
0.6525 69
0.6525 70
0.6525 71
0.6525 72
0.6525 73
0.6525 74
0.6525 75
0.6525 76
0.6525 77
0.6525 78
0.6525 79
0.6525 80
0.6525 81
0.6525 82
0.6525 83
0.6525 84
0.6525 85
0.6525 86
0.6525 87
0.6525 88
0.6525 89
0.6525 90
0.6525 91
0.6525 92
0.6525 93
0.6525 94
0.6525 95
0.6525 96
0.6525 97
0.6525 98
0.6525 99
0.6525 100
0.6525 1
0.6525 2
0.6525 3
0.6525 4
0.6525 5
0.6525 6
0.6525 7
0.6525 8
0.6525 9
0.6525 10
0.6525 11
0.6525 12
0.6525 13
0.6525 14
0.6525 15
0.6525 16
0.6525 17
0.6525 18
0.6525 19
0.6525 20
0.6525 21
0.6525 22
0.6525 23
0.6525 24
0.6525 25
0.6525 26
0.6525 27
0.6525 28
0.6525 29
0.6525 30
0.6525 31
0.6525 32
0.6525 33
0.6525 34
0.6525 35
0.6525 36
0.6525 37
0.6525 38
0.6525 39
0.6525 40
0.6525 41
0.6525 42
0.6525 43
0.6525 44
0.6525 45
0.6525 46
0.6525 47
0.6525 48
0.6525 49
0.6525 50
0.6525 51
0.6525 52
0.6525 53
0.6525 54
0.6525 55
0.6525 56
0.6525 57
0.6525 58
0.6525 59
0.6525 60
0.6525 61
0.6525 62
0.6525 63
0.6525 64
0.6525 65
0.6525 66
0.6525 67
0.6525 68
0.6525 69
0.6525 70
0.6525 71
0.6525 72
0.6525 73
0.6525 74
0.6525 75
0.6525 76
0.6525 77
0.6525 78
0.6525 79
0.6525 80
0.6525 81
0.6525 82
0.6525 83
0.6525 84
0.6525 85
0.6525 86
0.6525 87
0.6525 88
0.6525 89
0.6525 90
0.6525 91
0.6525 92
0.6525 93
0.6525 94
0.6525 95
0.6525 96
0.6525 97
0.6525 98
0.6525 99
0.6525 100
0.6525 1
0.6525 2
0.6525 3
0.6525 4
0.6525 5
0.6525 6
0.6525 7
0.6525 8
0.6525 9
0.6525 10
0.6525 11
0.6525 12
0.6525 13
0.6525 14
0.6525 15
0.6525 16
0.6525 17
0.6525 18
0.6525 19
0.6525 20
0.6525 21
0.6525 22
0.6525 23
0.6525 24
0.6525 25
0.6525 26
0.6525 27
0.6525 28
0.6525 29
0.6525 30
0.6525 31
0.6525 32
0.6525 33
0.6525 34
0.6525 35
0.6525 36
0.6525 37
0.6525 38
0.6525 39
0.6525 40
0.6525 41
0.6525 42
0.6525 43
0.6525 44
0.6525 45
0.6525 46
0.6525 47
0.6525 48
0.6525 49
0.6525 50
0.6525 51
0.6525 52
0.6525 53
0.6525 54
0.6525 55
0.6525 56
0.6525 57
0.6525 58
0.6525 59
0.6525 60
0.6525 61
0.6525 62
0.6525 63
0.6525 64
0.6525 65
0.6525 66
0.6525 67
0.6525 68
0.6525 69
0.6525 70
0.6525 71
0.6525 72
0.6525 73
0.6525 74
0.6525 75
0.6525 76
0.6525 77
0.6525 78
0.6525 79
0.6525 80
0.6525 81
0.6525 82
0.6525 83
0.6525 84
0.6525 85
0.6525 86
0.6525 87
0.6525 88
0.6525 89
0.6525 90
0.6525 91
0.6525 92
0.6525 93
0.6525 94
0.6525 95
0.6525 96
0.6525 97
0.6525 98
0.6525 99
0.6525 100
0.6525 1
0.6525 2
0.6525 3
0.6525 4
0.6525 5
0.6525 6
0.6525 7
0.6525 8
0.6525 9
0.6525 10
0.6525 11
0.6525 12
0.6525 13
0.6525 14
0.6525 15
0.6525 16
0.6525 17
0.6525 18
0.6525 19
0.6525 20
0.6525 21
0.6525 22
0.6525 23
0.6525 24
0.6525 25
0.6525 26
0.6525 27
0.6525 28
0.6525 29
0.6525 30
0.6525 31
0.6525 32
0.6525 33
0.6525 34
0.6525 35
0.6525 36
0.6525 37
0.6525 38
0.6525 39
0.6525 40
0.6525 41
0.6525 42
0.6525 43
0.6525 44
0.6525 45
0.6525 46
0.6525 47
0.6525 48
0.6525 49
0.6525 50
0.6525 51
0.6525 52
0.6525 53
0.6525 54
0.6525 55
0.6525 56
0.6525 57
0.6525 58
0.6525 59
0.6525 60
0.6525 61
0.6525 62
0.6525 63
0.6525 64
0.6525 65
0.6525 66
0.6525 67
0.6525 68
0.6525 69
0.6525 70
0.6525 71
0.6525 72
0.6525 73
0.6525 74
0.6525 75
0.6525 76
0.6525 77
0.6525 78
0.6525 79
0.6525 80
0.6525 81
0.6525 82
0.6525 83
0.6525 84
0.6525 85
0.6525 86
0.6525 87
0.6525 88
0.6525 89
0.6525 90
0.6525 91
0.6525 92
0.6525 93
0.6525 94
0.6525 95
0.6525 96
0.6525 97
0.6525 98
0.6525 99
0.6525 100
0.6525 1
0.6525 2
0.6525 3
0.6525 4
0.6525 5
0.6525 6
0.6525 7
0.6525 8
0.6525 9
0.6525 10
0.6525 11
0.6525 12
0.6525 13
0.6525 14
0.6525 15
0.6525 16
0.6525 17
0.6525 18
0.6525 19
0.6525 20
0.6525 21
0.6525 22
0.6525 23
0.6525 24
0.6525 25
0.6525 26
0.6525 27
0.6525 28
0.6525 29
0.6525 30
0.6525 31
0.6525 32
0.6525 33
0.6525 34
0.6525 35
0.6525 36
0.6525 37
0.6525 38
0.6525 39
0.6525 40
0.6525 41
0.6525 42
0.6525 43
0.6525 44
0.6525 45
0.6525 46
0.6525 47
0.6525 48
0.6525 49
0.6525 50
0.6525 51
0.6525 52
0.6525 53
0.6525 54
0.6525 55
0.6525 56
0.6525 57
0.6525 58
0.6525 59
0.6525 60
0.6525 61
0.6525 62
0.6525 63
0.6525 64
0.6525 65
0.6525 66
0.6525 67
0.6525 68
0.6525 69
0.6525 70
0.6525 71
0.6525 72
0.6525 73
0.6525 74
0.6525 75
0.6525 76
0.6525 77
0.6525 78
0.6525 79
0.6525 80
0.6525 81
0.6525 82
0.6525 83
0.6525 84
0.6525 85
0.6525 86
0.6525 87
0.6525 88
0.6525 89
0.6525 90
0.6525 91
0.6525 92
0.6525 93
0.6525 94
0.6525 95
0.6525 96
0.6525 97
0.6525 98
0.6525 99
0.6525 100
0.6525 1
0.6525 2
0.6525 3
0.6525 4
0.6525 5
0.6525 6
0.6525 7
0.6525 8
0.6525 9
0.6525 10
0.6525 11
0.6525 12
0.6525 13
0.6525 14
0.6525 15
0.6525 16
0.6525 17
0.6525 18
0.6525 19
0.6525 20
0.6525 21
0.6525 22
0.6525 23
0.6525 24
0.6525 25
0.6525 26
0.6525 27
0.6525 28
0.6525 29
0.6525 30
0.6525 31
0.6525 32
0.6525 33
0.6525 34
0.6525 35
0.6525 36
0.6525 37
0.6525 38
0.6525 39
0.6525 40
0.6525 41
0.6525 42
0.6525 43
0.6525 44
0.6525 45
0.6525 46
0.6525 47
0.6525 48
0.6525 49
0.6525 50
0.6525 51
0.6525 52
0.6525 53
0.6525 54
0.6525 55
0.6525 56
0.6525 57
0.6525 58
0.6525 59
0.6525 60
0.6525 61
0.6525 62
0.6525 63
0.6525 64
0.6525 65
0.6525 66
0.6525 67
0.6525 68
0.6525 69
0.6525 70
0.6525 71
0.6525 72
0.6525 73
0.6525 74
0.6525 75
0.6525 76
0.6525 77
0.6525 78
0.6525 79
0.6525 80
0.6525 81
0.6525 82
0.6525 83
0.6525 84
0.6525 85
0.6525 86
0.6525 87
0.6525 88
0.6525 89
0.6525 90
0.6525 91
0.6525 92
0.6525 93
0.6525 94
0.6525 95
0.6525 96
0.6525 97
0.6525 98
0.6525 99
0.6525 100
0.6525 1
0.6525 2
0.6525 3
0.6525 4
0.6525 5
0.6525 6
0.6525 7
0.6525 8
0.6525 9
0.6525 10
0.6525 11
0.6525 12
0.6525 13
0.6525 14
0.6525 15
0.6525 16
0.6525 17
0.6525 18
0.6525 19
0.6525 20
0.6525 21
0.6525 22
0.6525 23
0.6525 24
0.6525 25
0.6525 26
0.6525 27
0.6525 28
0.6525 29
0.6525 30
0.6525 31
0.6525 32
0.6525 33
0.6525 34
0.6525 35
0.6525 36
0.6525 37
0.6525 38
0.6525 39
0.6525 40
0.6525 41
0.6525 42
0.6525 43
0.6525 44
0.6525 45
0.6525 46
0.6525 47
0.6525 48
0.6525 49
0.6525 50
0.6525 51
0.6525 52
0.6525 53
0.6525 54
0.6525 55
0.6525 56
0.6525 57
0.6525 58
0.6525 59
0.6525 60
0.6525 61
0.6525 62
0.6525 63
0.6525 64
0.6525 65
0.6525 66
0.6525 67
0.6525 68
0.6525 69
0.6525 70
0.6525 71
0.6525 72
0.6525 73
0.6525 74
0.6525 75
0.6525 76
0.6525 77
0.6525 78
0.6525 79
0.6525 80
0.6525 81
0.6525 82
0.6525 83
0.6525 84
0.6525 85
0.6525 86
0.6525 87
0.65375 88
0.65375 89
0.65375 90
0.65375 91
0.65375 92
0.65375 93
0.65375 94
0.65375 95
0.65375 96
0.65375 97
0.65375 98
0.65375 99
0.65375 100
0.65375 1
0.65375 2
0.65375 3
0.65375 4
0.65375 5
0.65375 6
0.65375 7
0.65375 8
0.65375 9
0.65375 10
0.65375 11
0.65375 12
0.65375 13
0.65375 14
0.65375 15
0.65375 16
0.65375 17
0.65375 18
0.65375 19
0.65375 20
0.65375 21
0.65375 22
0.65375 23
0.65375 24
0.65375 25
0.65375 26
0.65375 27
0.65375 28
0.65375 29
0.65375 30
0.65375 31
0.65375 32
0.65375 33
0.65375 34
0.65375 35
0.65375 36
0.65375 37
0.65375 38
0.65375 39
0.65375 40
0.65375 41
0.65375 42
0.65375 43
0.65375 44
0.65375 45
0.65375 46
0.65375 47
0.65375 48
0.65375 49
0.65375 50
0.65375 51
0.65375 52
0.65375 53
0.65375 54
0.65375 55
0.65375 56
0.65375 57
0.65375 58
0.65375 59
0.65375 60
0.65375 61
0.65375 62
0.65375 63
0.65375 64
0.65375 65
0.65375 66
0.65375 67
0.65375 68
0.65375 69
0.65375 70
0.65375 71
0.65375 72
0.65375 73
0.65375 74
0.65375 75
0.65375 76
0.65375 77
0.65375 78
0.65375 79
0.65375 80
0.65375 81
0.65375 82
0.65375 83
0.65375 84
0.65375 85
0.65375 86
0.65375 87
0.65375 88
0.65375 89
0.65375 90
0.65375 91
0.65375 92
0.65375 93
0.65375 94
0.65375 95
0.65375 96
0.65375 97
0.65375 98
0.65375 99
0.65375 100
0.65375 1
0.65375 2
0.65375 3
0.65375 4
0.65375 5
0.65375 6
0.65375 7
0.65375 8
0.65375 9
0.65375 10
0.65375 11
0.65375 12
0.65375 13
0.65375 14
0.65375 15
0.65375 16
0.65375 17
0.65375 18
0.65375 19
0.65375 20
0.65375 21
0.65375 22
0.65375 23
0.65375 24
0.65375 25
0.65375 26
0.65375 27
0.65375 28
0.65375 29
0.65375 30
0.65375 31
0.65375 32
0.65375 33
0.65375 34
0.65375 35
0.65375 36
0.65375 37
0.65375 38
0.65375 39
0.65375 40
0.65375 41
0.65375 42
0.65375 43
0.65375 44
0.65375 45
0.65375 46
0.65375 47
0.65375 48
0.65375 49
0.65375 50
0.65375 51
0.65375 52
0.65375 53
0.65375 54
0.65375 55
0.65375 56
0.65375 57
0.65375 58
0.65375 59
0.65375 60
0.65375 61
0.65375 62
0.65375 63
0.65375 64
0.65375 65
0.65375 66
0.65375 67
0.65375 68
0.65375 69
0.65375 70
0.65375 71
0.65375 72
0.65375 73
0.65375 74
0.65375 75
0.65375 76
0.65375 77
0.65375 78
0.65375 79
0.65375 80
0.65375 81
0.65375 82
0.65375 83
0.65375 84
0.65375 85
0.65375 86
0.65375 87
0.65375 88
0.65375 89
0.65375 90
0.65375 91
0.65375 92
0.65375 93
0.65375 94
0.65375 95
0.65375 96
0.65375 97
0.65375 98
0.65375 99
0.65375 100
0.65375 1
0.65375 2
0.65375 3
0.65375 4
0.65375 5
0.65375 6
0.65375 7
0.65375 8
0.65375 9
0.65375 10
0.65375 11
0.65375 12
0.65375 13
0.65375 14
0.65375 15
0.65375 16
0.65375 17
0.65375 18
0.65375 19
0.65375 20
0.65375 21
0.65375 22
0.65375 23
0.65375 24
0.65375 25
0.65375 26
0.65375 27
0.65375 28
0.65375 29
0.65375 30
0.65375 31
0.65375 32
0.65375 33
0.65375 34
0.65375 35
0.65375 36
0.65375 37
0.65375 38
0.65375 39
0.65375 40
0.65375 41
0.65375 42
0.65375 43
0.65375 44
0.65375 45
0.65375 46
0.65375 47
0.65375 48
0.65375 49
0.65375 50
0.65375 51
0.65375 52
0.65375 53
0.65375 54
0.65375 55
0.65375 56
0.65375 57
0.65375 58
0.65375 59
0.65375 60
0.65375 61
0.65375 62
0.65375 63
0.65375 64
0.65375 65
0.65375 66
0.65375 67
0.65375 68
0.65375 69
0.65375 70
0.65375 71
0.65375 72
0.65375 73
0.65375 74
0.65375 75
0.65375 76
0.65375 77
0.65375 78
0.65375 79
0.65375 80
0.65375 81
0.65375 82
0.65375 83
0.65375 84
0.65375 85
0.65375 86
0.65375 87
0.65375 88
0.65375 89
0.65375 90
0.65375 91
0.65375 92
0.65375 93
0.65375 94
0.65375 95
0.65375 96
0.65375 97
0.65375 98
0.65375 99
0.65375 100
0.65375 1
0.65375 2
0.65375 3
0.65375 4
0.65375 5
0.65375 6
0.65375 7
0.65375 8
0.65375 9
0.65375 10
0.65375 11
0.65375 12
0.65375 13
0.65375 14
0.65375 15
0.65375 16
0.65375 17
0.65375 18
0.65375 19
0.65375 20
0.65375 21
0.65375 22
0.65375 23
0.65375 24
0.65375 25
0.65375 26
0.65375 27
0.65375 28
0.65375 29
0.65375 30
0.65375 31
0.65375 32
0.65375 33
0.65375 34
0.65375 35
0.65375 36
0.65375 37
0.65375 38
0.65375 39
0.65375 40
0.65375 41
0.65375 42
0.65375 43
0.65375 44
0.65375 45
0.65375 46
0.65375 47
0.65375 48
0.65375 49
0.65375 50
0.65375 51
0.65375 52
0.65375 53
0.65375 54
0.65375 55
0.65375 56
0.65375 57
0.65375 58
0.65375 59
0.65375 60
0.65375 61
0.65375 62
0.65375 63
0.65375 64
0.65375 65
0.65375 66
0.65375 67
0.65375 68
0.65375 69
0.65375 70
0.65375 71
0.65375 72
0.65375 73
0.65375 74
0.65375 75
0.65375 76
0.65375 77
0.65375 78
0.65375 79
0.65375 80
0.65375 81
0.65375 82
0.65375 83
0.65375 84
0.65375 85
0.65375 86
0.65375 87
0.65375 88
0.65375 89
0.65375 90
0.65375 91
0.65375 92
0.65375 93
0.65375 94
0.65375 95
0.65375 96
0.65375 97
0.65375 98
0.65375 99
0.65375 100
0.65375 1
0.65375 2
0.65375 3
0.65375 4
0.65375 5
0.65375 6
0.65375 7
0.65375 8
0.65375 9
0.65375 10
0.65375 11
0.65375 12
0.65375 13
0.65375 14
0.65375 15
0.65375 16
0.65375 17
0.65375 18
0.65375 19
0.65375 20
0.65375 21
0.65375 22
0.65375 23
0.65375 24
0.65375 25
0.65375 26
0.65375 27
0.65375 28
0.65375 29
0.65375 30
0.65375 31
0.65375 32
0.65375 33
0.65375 34
0.65375 35
0.65375 36
0.65375 37
0.65375 38
0.65375 39
0.65375 40
0.65375 41
0.65375 42
0.65375 43
0.65375 44
0.65375 45
0.65375 46
0.65375 47
0.65375 48
0.65375 49
0.65375 50
0.65375 51
0.65375 52
0.65375 53
0.65375 54
0.65375 55
0.65375 56
0.65375 57
0.65375 58
0.65375 59
0.65375 60
0.65375 61
0.65375 62
0.65375 63
0.65375 64
0.65375 65
0.65375 66
0.65375 67
0.65375 68
0.65375 69
0.65375 70
0.65375 71
0.65375 72
0.65375 73
0.65375 74
0.65375 75
0.65375 76
0.65375 77
0.65375 78
0.65375 79
0.65375 80
0.65375 81
0.65375 82
0.65375 83
0.65375 84
0.65375 85
0.65375 86
0.65375 87
0.65375 88
0.65375 89
0.65375 90
0.65375 91
0.65375 92
0.65375 93
0.65375 94
0.65375 95
0.65375 96
0.65375 97
0.65375 98
0.65375 99
0.65375 100
0.65375 1
0.65375 2
0.65375 3
0.65375 4
0.65375 5
0.65375 6
0.65375 7
0.65375 8
0.65375 9
0.65375 10
0.65375 11
0.65375 12
0.65375 13
0.65375 14
0.65375 15
0.65375 16
0.65375 17
0.65375 18
0.65375 19
0.65375 20
0.65375 21
0.65375 22
0.65375 23
0.65375 24
0.65375 25
0.65375 26
0.65375 27
0.65375 28
0.65375 29
0.65375 30
0.65375 31
0.65375 32
0.65375 33
0.65375 34
0.65375 35
0.65375 36
0.65375 37
0.65375 38
0.65375 39
0.65375 40
0.65375 41
0.65375 42
0.65375 43
0.65375 44
0.65375 45
0.65375 46
0.65375 47
0.65375 48
0.65375 49
0.65375 50
0.65375 51
0.65375 52
0.65375 53
0.65375 54
0.65375 55
0.65375 56
0.65375 57
0.65375 58
0.65375 59
0.65375 60
0.65375 61
0.65375 62
0.65375 63
0.65375 64
0.65375 65
0.65375 66
0.65375 67
0.65375 68
0.65375 69
0.65375 70
0.65375 71
0.65375 72
0.65375 73
0.65375 74
0.65375 75
0.65375 76
0.65375 77
0.65375 78
0.65375 79
0.65375 80
0.65375 81
0.65375 82
0.65375 83
0.65375 84
0.65375 85
0.65375 86
0.65375 87
0.65375 88
0.65375 89
0.65375 90
0.65375 91
0.65375 92
0.65375 93
0.65375 94
0.65375 95
0.65375 96
0.65375 97
0.65375 98
0.65375 99
0.65375 100
0.65375 1
0.65375 2
0.65375 3
0.65375 4
0.65375 5
0.65375 6
0.65375 7
0.65375 8
0.65375 9
0.65375 10
0.65375 11
0.65375 12
0.65375 13
0.65375 14
0.65375 15
0.65375 16
0.65375 17
0.65375 18
0.65375 19
0.65375 20
0.65375 21
0.65375 22
0.65375 23
0.65375 24
0.65375 25
0.65375 26
0.65375 27
0.65375 28
0.65375 29
0.65375 30
0.65375 31
0.65375 32
0.65375 33
0.65375 34
0.65375 35
0.65375 36
0.65375 37
0.65375 38
0.65375 39
0.65375 40
0.65375 41
0.65375 42
0.65375 43
0.65375 44
0.65375 45
0.65375 46
0.65375 47
0.65375 48
0.65375 49
0.65375 50
0.65375 51
0.65375 52
0.65375 53
0.65375 54
0.65375 55
0.65375 56
0.65375 57
0.65375 58
0.65375 59
0.65375 60
0.65375 61
0.65375 62
0.65375 63
0.65375 64
0.65375 65
0.65375 66
0.65375 67
0.65375 68
0.65375 69
0.65375 70
0.65375 71
0.65375 72
0.65375 73
0.65375 74
0.65375 75
0.65375 76
0.65375 77
0.65375 78
0.65375 79
0.65375 80
0.65375 81
0.65375 82
0.65375 83
0.65375 84
0.65375 85
0.65375 86
0.65375 87
0.65375 88
0.6645833333333333 89
0.6645833333333333 90
0.6645833333333333 91
0.6645833333333333 92
0.6645833333333333 93
0.6645833333333333 94
0.6645833333333333 95
0.6645833333333333 96
0.6645833333333333 97
0.6645833333333333 98
0.6645833333333333 99
0.6645833333333333 100
