# Supplementary material for: AMCFCN: attentive multi-view contrastive fusion clustering net
Source: PeerJ Comput Sci. 2024 Mar 5;10:e1906. doi: 10.7717/peerj-cs.1906 (PMC11636696; doi:10.7717/peerj-cs.1906)
Supplement: Supplemental Information 7 [file peerj-cs-10-1906-s007.txt]

0 1
0.43895896078677166 2
0.5614892952679871 3
0.5614892952679871 4
0.6635567867025645 5
0.6635567867025645 6
0.6635567867025645 7
0.6651408084722121 8
0.6651408084722121 9
0.7277145814978737 10
0.7277145814978737 11
0.7277145814978737 12
0.7409432078744054 13
0.7409432078744054 14
0.7409432078744054 15
0.7409432078744054 16
0.7525531839738039 17
0.7714637501354215 18
0.7714637501354215 19
0.7714637501354215 20
0.7714637501354215 21
0.7714637501354215 22
0.801321659598762 23
0.801321659598762 24
0.801321659598762 25
0.801321659598762 26
0.801321659598762 27
0.801321659598762 28
0.801321659598762 29
0.801321659598762 30
0.801321659598762 31
0.8076670901983157 32
0.8076670901983157 33
0.8076670901983157 34
0.8169094040226483 35
0.8169094040226483 36
0.8169094040226483 37
0.8169094040226483 38
0.8169094040226483 39
0.8169094040226483 40
0.8169094040226483 41
0.8169094040226483 42
0.8169094040226483 43
0.8169094040226483 44
0.8169094040226483 45
0.8169094040226483 46
0.8169094040226483 47
0.8169094040226483 48
0.8169094040226483 49
0.8169094040226483 50
0.8169094040226483 51
0.8169094040226483 52
0.8169094040226483 53
0.8169094040226483 54
0.8169094040226483 55
0.8169094040226483 56
0.8169094040226483 57
0.8169094040226483 58
0.8169094040226483 59
0.8169094040226483 60
0.8169094040226483 61
0.8169094040226483 62
0.8169094040226483 63
0.8169094040226483 64
0.8169094040226483 65
0.8169094040226483 66
0.8169094040226483 67
0.8169094040226483 68
0.8169094040226483 69
0.8169094040226483 70
0.8169094040226483 71
0.8169094040226483 72
0.8169094040226483 73
0.8169094040226483 74
0.8169094040226483 75
0.8169094040226483 76
0.8169094040226483 77
0.8169094040226483 78
0.8169094040226483 79
0.8169094040226483 80
0.8169094040226483 81
0.8169094040226483 82
0.8169094040226483 83
0.8169094040226483 84
0.8169094040226483 85
0.8169094040226483 86
0.8169094040226483 87
0.8211273287335398 88
0.8211273287335398 89
0.8211273287335398 90
0.8211273287335398 91
0.8211273287335398 92
0.8211273287335398 93
0.8211273287335398 94
0.8211273287335398 95
0.8211273287335398 96
0.8211273287335398 97
0.8211273287335398 98
0.8211273287335398 99
0.8211273287335398 100
0.8211273287335398 1
0.8211273287335398 2
0.8211273287335398 3
0.8211273287335398 4
0.8211273287335398 5
0.8211273287335398 6
0.8211273287335398 7
0.8211273287335398 8
0.8211273287335398 9
0.8211273287335398 10
0.8211273287335398 11
0.8211273287335398 12
0.8211273287335398 13
0.8211273287335398 14
0.8211273287335398 15
0.8211273287335398 16
0.8211273287335398 17
0.8211273287335398 18
0.8211273287335398 19
0.8211273287335398 20
0.8211273287335398 21
0.8211273287335398 22
0.8211273287335398 23
0.8211273287335398 24
0.8211273287335398 25
0.8211273287335398 26
0.8211273287335398 27
0.8211273287335398 28
0.8211273287335398 29
0.8211273287335398 30
0.8211273287335398 31
0.8211273287335398 32
0.8211273287335398 33
0.8211273287335398 34
0.8211273287335398 35
0.8211273287335398 36
0.8211273287335398 37
0.8211273287335398 38
0.8211273287335398 39
0.8211273287335398 40
0.8211273287335398 41
0.8211273287335398 42
0.8211273287335398 43
0.8211273287335398 44
0.8211273287335398 45
0.8211273287335398 46
0.8211273287335398 47
0.8211273287335398 48
0.8211273287335398 49
0.8211273287335398 50
0.8211273287335398 51
0.8211273287335398 52
0.8211273287335398 53
0.8211273287335398 54
0.8211273287335398 55
0.8211273287335398 56
0.8211273287335398 57
0.8211273287335398 58
0.8211273287335398 59
0.8211273287335398 60
0.8211273287335398 61
0.8211273287335398 62
0.8211273287335398 63
0.8211273287335398 64
0.8211273287335398 65
0.8211273287335398 66
0.8211273287335398 67
0.8211273287335398 68
0.8211273287335398 69
0.8211273287335398 70
0.8211273287335398 71
0.8211273287335398 72
0.8211273287335398 73
0.8211273287335398 74
0.8211273287335398 75
0.8211273287335398 76
0.8211273287335398 77
0.8211273287335398 78
0.8211273287335398 79
0.8211273287335398 80
0.8211273287335398 81
0.8211273287335398 82
0.8211273287335398 83
0.8211273287335398 84
0.8211273287335398 85
0.8211273287335398 86
0.8211273287335398 87
0.8211273287335398 88
0.8211273287335398 89
0.8211273287335398 90
0.8211273287335398 91
0.8211273287335398 92
0.8211273287335398 93
0.8211273287335398 94
0.8211273287335398 95
0.8211273287335398 96
0.8211273287335398 97
0.8211273287335398 98
0.8211273287335398 99
0.8211273287335398 100
0.8211273287335398 1
0.8211273287335398 2
0.8211273287335398 3
0.8211273287335398 4
0.8211273287335398 5
0.8211273287335398 6
0.8211273287335398 7
0.8211273287335398 8
0.8211273287335398 9
0.8211273287335398 10
0.8211273287335398 11
0.8211273287335398 12
0.8211273287335398 13
0.8211273287335398 14
0.8211273287335398 15
0.8211273287335398 16
0.8211273287335398 17
0.8211273287335398 18
0.8211273287335398 19
0.8211273287335398 20
0.8211273287335398 21
0.8211273287335398 22
0.8211273287335398 23
0.8211273287335398 24
0.8211273287335398 25
0.8211273287335398 26
0.8211273287335398 27
0.8211273287335398 28
0.8211273287335398 29
0.8211273287335398 30
0.8211273287335398 31
0.8211273287335398 32
0.8211273287335398 33
0.8211273287335398 34
0.8211273287335398 35
0.8211273287335398 36
0.8211273287335398 37
0.8211273287335398 38
0.8211273287335398 39
0.8211273287335398 40
0.8211273287335398 41
0.8211273287335398 42
0.8211273287335398 43
0.8211273287335398 44
0.8211273287335398 45
0.8211273287335398 46
0.8211273287335398 47
0.8211273287335398 48
0.8211273287335398 49
0.8211273287335398 50
0.8211273287335398 51
0.8211273287335398 52
0.8211273287335398 53
0.8211273287335398 54
0.8211273287335398 55
0.8211273287335398 56
0.8232642096910296 57
0.8232642096910296 58
0.8232642096910296 59
0.8232642096910296 60
0.8232642096910296 61
0.8268411485612658 62
0.8268411485612658 63
0.8268411485612658 64
0.8268411485612658 65
0.8268411485612658 66
0.8268411485612658 67
0.8268411485612658 68
0.8333059855203615 69
0.8333059855203615 70
0.8333059855203615 71
0.8333059855203615 72
0.8333059855203615 73
0.8333059855203615 74
0.8333059855203615 75
0.8333059855203615 76
0.8333059855203615 77
0.8333059855203615 78
0.8333059855203615 79
0.8333059855203615 80
0.8333059855203615 81
0.8333059855203615 82
0.8333059855203615 83
0.8333059855203615 84
0.8333059855203615 85
0.8333059855203615 86
0.8333059855203615 87
0.8333059855203615 88
0.8333059855203615 89
0.8339442960880034 90
0.8339442960880034 91
0.8339442960880034 92
0.8339442960880034 93
0.8339442960880034 94
0.8370050536678749 95
0.8409101591663001 96
0.8409101591663001 97
0.8409101591663001 98
0.8409101591663001 99
0.8409101591663001 100
0.8409101591663001 1
0.8409101591663001 2
0.8409101591663001 3
0.8409101591663001 4
0.8409101591663001 5
0.8409101591663001 6
0.8409101591663001 7
0.8409101591663001 8
0.8409101591663001 9
0.8409101591663001 10
0.8409101591663001 11
0.8409101591663001 12
0.8409101591663001 13
0.8409101591663001 14
0.8409101591663001 15
0.8409101591663001 16
0.8409101591663001 17
0.8409101591663001 18
0.8409101591663001 19
0.8409101591663001 20
0.8409101591663001 21
0.8409101591663001 22
0.8409101591663001 23
0.8409101591663001 24
0.8409101591663001 25
0.8409101591663001 26
0.8409101591663001 27
0.8409101591663001 28
0.8409101591663001 29
0.8409101591663001 30
0.8409101591663001 31
0.8409101591663001 32
0.8409101591663001 33
0.8409101591663001 34
0.8409101591663001 35
0.8409101591663001 36
0.8409101591663001 37
0.8409101591663001 38
0.8409101591663001 39
0.8409101591663001 40
0.8409101591663001 41
0.8409101591663001 42
0.8409101591663001 43
0.8409101591663001 44
0.8409101591663001 45
0.8409101591663001 46
0.8409101591663001 47
0.8409101591663001 48
0.8409101591663001 49
0.8409101591663001 50
0.8409101591663001 51
0.8409101591663001 52
0.8409101591663001 53
0.8409101591663001 54
0.8409101591663001 55
0.8409101591663001 56
0.8409101591663001 57
0.8409101591663001 58
0.8409101591663001 59
0.8409101591663001 60
0.8409101591663001 61
0.8409101591663001 62
0.8409101591663001 63
0.8409101591663001 64
0.8409101591663001 65
0.8409101591663001 66
0.8409101591663001 67
0.8409101591663001 68
0.8409101591663001 69
0.8409101591663001 70
0.8409101591663001 71
0.8409101591663001 72
0.8409101591663001 73
0.8409101591663001 74
0.8409101591663001 75
0.8409101591663001 76
0.8409101591663001 77
0.8409101591663001 78
0.8409101591663001 79
0.8409101591663001 80
0.8409101591663001 81
0.8409101591663001 82
0.8409101591663001 83
0.8409101591663001 84
0.8409101591663001 85
0.8409101591663001 86
0.8409101591663001 87
0.8409101591663001 88
0.8409101591663001 89
0.8409101591663001 90
0.8409101591663001 91
0.8409101591663001 92
0.8409101591663001 93
0.8409101591663001 94
0.8409101591663001 95
0.8409101591663001 96
0.8409101591663001 97
0.8409101591663001 98
0.8409101591663001 99
0.8409101591663001 100
0.8409101591663001 1
0.8409101591663001 2
0.8409101591663001 3
0.8409101591663001 4
0.8409101591663001 5
0.8409101591663001 6
0.8409101591663001 7
0.8409101591663001 8
0.8409101591663001 9
0.8409101591663001 10
0.8409101591663001 11
0.8409101591663001 12
0.8409101591663001 13
0.8409101591663001 14
0.8409101591663001 15
0.8409101591663001 16
0.8409101591663001 17
0.8409101591663001 18
0.8409101591663001 19
0.8409101591663001 20
0.8409101591663001 21
0.8409101591663001 22
0.8409101591663001 23
0.8409101591663001 24
0.8409101591663001 25
0.8409101591663001 26
0.8409101591663001 27
0.8409101591663001 28
0.8409101591663001 29
0.8409101591663001 30
0.8409101591663001 31
0.8409101591663001 32
0.8409101591663001 33
0.8409101591663001 34
0.8409101591663001 35
0.8409101591663001 36
0.8409101591663001 37
0.8409101591663001 38
0.8409101591663001 39
0.8409101591663001 40
0.8409101591663001 41
0.8409101591663001 42
0.8409101591663001 43
0.8409101591663001 44
0.8409101591663001 45
0.8409101591663001 46
0.8409101591663001 47
0.8409101591663001 48
0.8409101591663001 49
0.8409101591663001 50
0.8409101591663001 51
0.8409101591663001 52
0.8409101591663001 53
0.8409101591663001 54
0.8409101591663001 55
0.8409101591663001 56
0.8409101591663001 57
0.8409101591663001 58
0.8409101591663001 59
0.8409101591663001 60
0.8409101591663001 61
0.8409101591663001 62
0.8409101591663001 63
0.8409101591663001 64
0.8409101591663001 65
0.8409101591663001 66
0.8409101591663001 67
0.8409101591663001 68
0.8409101591663001 69
0.8409101591663001 70
0.8409101591663001 71
0.8409101591663001 72
0.8409101591663001 73
0.8409101591663001 74
0.8409101591663001 75
0.8409101591663001 76
0.8409101591663001 77
0.8409101591663001 78
0.8409101591663001 79
0.8409101591663001 80
0.8409101591663001 81
0.8409101591663001 82
0.8409101591663001 83
0.8409101591663001 84
0.8409101591663001 85
0.8409101591663001 86
0.8409101591663001 87
0.8409101591663001 88
0.8409101591663001 89
0.8409101591663001 90
0.8409101591663001 91
0.8409101591663001 92
0.8409101591663001 93
0.8409101591663001 94
0.8409101591663001 95
0.8409101591663001 96
0.8409101591663001 97
0.8409101591663001 98
0.8409101591663001 99
0.8409101591663001 100
0.8409101591663001 1
0.8409101591663001 2
0.8409101591663001 3
0.8409101591663001 4
0.8409101591663001 5
0.8409101591663001 6
0.8409101591663001 7
0.8409101591663001 8
0.8409101591663001 9
0.8409101591663001 10
0.8409101591663001 11
0.8409101591663001 12
0.8409101591663001 13
0.8409101591663001 14
0.8409101591663001 15
0.8409101591663001 16
0.8409101591663001 17
0.8409101591663001 18
0.8409101591663001 19
0.8409101591663001 20
0.8409101591663001 21
0.8409101591663001 22
0.8409101591663001 23
0.8409101591663001 24
0.8409101591663001 25
0.8409101591663001 26
0.8409101591663001 27
0.8409101591663001 28
0.8409101591663001 29
0.8409101591663001 30
0.8409101591663001 31
0.8409101591663001 32
0.8409101591663001 33
0.8409101591663001 34
0.8409101591663001 35
0.8409101591663001 36
0.8409101591663001 37
0.8409101591663001 38
0.8409101591663001 39
0.8409101591663001 40
0.8409101591663001 41
0.8409101591663001 42
0.8409101591663001 43
0.8409101591663001 44
0.8409101591663001 45
0.8409101591663001 46
0.8409101591663001 47
0.8409101591663001 48
0.8409101591663001 49
0.8409101591663001 50
0.8409101591663001 51
0.8409101591663001 52
0.8409101591663001 53
0.8409101591663001 54
0.8409101591663001 55
0.8409101591663001 56
0.8409101591663001 57
0.8409101591663001 58
0.8409101591663001 59
0.8409101591663001 60
0.8409101591663001 61
0.8409101591663001 62
0.8409101591663001 63
0.8409101591663001 64
0.8409101591663001 65
0.8409101591663001 66
0.8409101591663001 67
0.8409101591663001 68
0.8409101591663001 69
0.8409101591663001 70
0.8409101591663001 71
0.8409101591663001 72
0.8409101591663001 73
0.8409101591663001 74
0.8409101591663001 75
0.8409101591663001 76
0.8409101591663001 77
0.8409101591663001 78
0.8409101591663001 79
0.8409101591663001 80
0.8409101591663001 81
0.8409101591663001 82
0.8409101591663001 83
0.8409101591663001 84
0.8409101591663001 85
0.8409101591663001 86
0.8409101591663001 87
0.8409101591663001 88
0.8409101591663001 89
0.8409101591663001 90
0.8409101591663001 91
0.8409101591663001 92
0.8409101591663001 93
0.8409101591663001 94
0.8409101591663001 95
0.8409101591663001 96
0.8409101591663001 97
0.8409101591663001 98
0.8409101591663001 99
0.8409101591663001 100
0.8409101591663001 1
0.8409101591663001 2
0.8409101591663001 3
0.8409101591663001 4
0.8409101591663001 5
0.8409101591663001 6
0.8409101591663001 7
0.8409101591663001 8
0.8409101591663001 9
0.8409101591663001 10
0.8409101591663001 11
0.8409101591663001 12
0.8409101591663001 13
0.8409101591663001 14
0.8409101591663001 15
0.8409101591663001 16
0.8409101591663001 17
0.8409101591663001 18
0.8409101591663001 19
0.8409101591663001 20
0.8409101591663001 21
0.8409101591663001 22
0.8409101591663001 23
0.8409101591663001 24
0.8409101591663001 25
0.8409101591663001 26
0.8409101591663001 27
0.8409101591663001 28
0.8409101591663001 29
0.8409101591663001 30
0.8409101591663001 31
0.8409101591663001 32
0.8409101591663001 33
0.8409101591663001 34
0.8409101591663001 35
0.8409101591663001 36
0.8409101591663001 37
0.8409101591663001 38
0.8409101591663001 39
0.8409101591663001 40
0.8409101591663001 41
0.8409101591663001 42
0.8409101591663001 43
0.8409101591663001 44
0.8409101591663001 45
0.8409101591663001 46
0.8409101591663001 47
0.8409101591663001 48
0.8409101591663001 49
0.8409101591663001 50
0.8409101591663001 51
0.8409101591663001 52
0.8409101591663001 53
0.8409101591663001 54
0.8409101591663001 55
0.8409101591663001 56
0.8409101591663001 57
0.8409101591663001 58
0.8409101591663001 59
0.8409101591663001 60
0.8409101591663001 61
0.8409101591663001 62
0.8409101591663001 63
0.8409101591663001 64
0.8409101591663001 65
0.8409101591663001 66
0.8409101591663001 67
0.8409101591663001 68
0.8409101591663001 69
0.8409101591663001 70
0.8409101591663001 71
0.8409101591663001 72
0.8409101591663001 73
0.8409101591663001 74
0.8409101591663001 75
0.8409101591663001 76
0.8409101591663001 77
0.8409101591663001 78
0.8409101591663001 79
0.8409101591663001 80
0.8409101591663001 81
0.8409101591663001 82
0.8409101591663001 83
0.8409101591663001 84
0.8409101591663001 85
0.8409101591663001 86
0.8409101591663001 87
0.8409101591663001 88
0.8409101591663001 89
0.8409101591663001 90
0.8409101591663001 91
0.8409101591663001 92
0.8409101591663001 93
0.8409101591663001 94
0.8409101591663001 95
0.8409101591663001 96
0.8409101591663001 97
0.8409101591663001 98
0.8409101591663001 99
0.8409101591663001 100
0.8409101591663001 1
0.8409101591663001 2
0.8409101591663001 3
0.8409101591663001 4
0.8409101591663001 5
0.8409101591663001 6
0.8409101591663001 7
0.8409101591663001 8
0.8409101591663001 9
0.8409101591663001 10
0.8409101591663001 11
0.8409101591663001 12
0.8409101591663001 13
0.8409101591663001 14
0.8409101591663001 15
0.8409101591663001 16
0.8409101591663001 17
0.8409101591663001 18
0.8409101591663001 19
0.8409101591663001 20
0.8409101591663001 21
0.8409101591663001 22
0.8409101591663001 23
0.8409101591663001 24
0.8409101591663001 25
0.8409101591663001 26
0.8409101591663001 27
0.8409101591663001 28
0.8409101591663001 29
0.8409101591663001 30
0.8409101591663001 31
0.8409101591663001 32
0.8409101591663001 33
0.8409101591663001 34
0.8409101591663001 35
0.8409101591663001 36
0.8409101591663001 37
0.8409101591663001 38
0.8409101591663001 39
0.8409101591663001 40
0.8409101591663001 41
0.8409101591663001 42
0.8409101591663001 43
0.8409101591663001 44
0.8409101591663001 45
0.8409101591663001 46
0.8409101591663001 47
0.8409101591663001 48
0.8409101591663001 49
0.8409101591663001 50
0.8409101591663001 51
0.8409101591663001 52
0.8409101591663001 53
0.8409101591663001 54
0.8409101591663001 55
0.8409101591663001 56
0.8409101591663001 57
0.8409101591663001 58
0.8409101591663001 59
0.8409101591663001 60
0.8409101591663001 61
0.8409101591663001 62
0.8409101591663001 63
0.8409101591663001 64
0.8409101591663001 65
0.8409101591663001 66
0.8409101591663001 67
0.8409101591663001 68
0.8409101591663001 69
0.8409101591663001 70
0.8409101591663001 71
0.8409101591663001 72
0.8409101591663001 73
0.8409101591663001 74
0.8409101591663001 75
0.8409101591663001 76
0.8409101591663001 77
0.8409101591663001 78
0.8409101591663001 79
0.8409101591663001 80
0.8409101591663001 81
0.8409101591663001 82
0.8409101591663001 83
0.8409101591663001 84
0.8409101591663001 85
0.8409101591663001 86
0.8409101591663001 87
0.8409101591663001 88
0.8409101591663001 89
0.8409101591663001 90
0.8409101591663001 91
0.8409101591663001 92
0.8409101591663001 93
0.8409101591663001 94
0.8409101591663001 95
0.8409101591663001 96
0.8409101591663001 97
0.8409101591663001 98
0.8409101591663001 99
0.8409101591663001 100
0.8409101591663001 1
0.8409101591663001 2
0.8409101591663001 3
0.8409101591663001 4
0.8409101591663001 5
0.8409101591663001 6
0.8409101591663001 7
0.8409101591663001 8
0.8409101591663001 9
0.8409101591663001 10
0.8409101591663001 11
0.8409101591663001 12
0.8409101591663001 13
0.8409101591663001 14
0.8409101591663001 15
0.8409101591663001 16
0.8409101591663001 17
0.8409101591663001 18
0.8409101591663001 19
0.8409101591663001 20
0.8409101591663001 21
0.8409101591663001 22
0.8409101591663001 23
0.8409101591663001 24
0.8409101591663001 25
0.8409101591663001 26
0.8409101591663001 27
0.8409101591663001 28
0.8409101591663001 29
0.8409101591663001 30
0.8409101591663001 31
0.8409101591663001 32
0.8409101591663001 33
0.8409101591663001 34
0.8409101591663001 35
0.8409101591663001 36
0.8409101591663001 37
0.8409101591663001 38
0.8409101591663001 39
0.8409101591663001 40
0.8409101591663001 41
0.8409101591663001 42
0.8409101591663001 43
0.8409101591663001 44
0.8409101591663001 45
0.8409101591663001 46
0.8409101591663001 47
0.8409101591663001 48
0.8409101591663001 49
0.8409101591663001 50
0.8409101591663001 51
0.8409101591663001 52
0.8409101591663001 53
0.8409101591663001 54
0.8409101591663001 55
0.8409101591663001 56
0.8409101591663001 57
0.8409101591663001 58
0.8409101591663001 59
0.8409101591663001 60
0.8409101591663001 61
0.8409101591663001 62
0.8409101591663001 63
0.8409101591663001 64
0.8409101591663001 65
0.8409101591663001 66
0.8409101591663001 67
0.8409101591663001 68
0.8409101591663001 69
0.8409101591663001 70
0.8409101591663001 71
0.8409101591663001 72
0.8409101591663001 73
0.8409101591663001 74
0.8409101591663001 75
0.8409101591663001 76
0.8409101591663001 77
0.8409101591663001 78
0.8409101591663001 79
0.8409101591663001 80
0.8409101591663001 81
0.8409101591663001 82
0.8409101591663001 83
0.8409101591663001 84
0.8409101591663001 85
0.8409101591663001 86
0.8409101591663001 87
0.8409101591663001 88
0.8409101591663001 89
0.8409101591663001 90
0.8409101591663001 91
0.8409101591663001 92
0.8409101591663001 93
0.8409101591663001 94
0.8409101591663001 95
0.8409101591663001 96
0.8409101591663001 97
0.8409101591663001 98
0.8409101591663001 99
0.8409101591663001 100
0.8409101591663001 1
0.8409101591663001 2
0.8409101591663001 3
0.8409101591663001 4
0.8409101591663001 5
0.8409101591663001 6
0.8409101591663001 7
0.8409101591663001 8
0.8409101591663001 9
0.8409101591663001 10
0.8409101591663001 11
0.8409101591663001 12
0.8409101591663001 13
0.8409101591663001 14
0.8409101591663001 15
0.8409101591663001 16
0.8409101591663001 17
0.8409101591663001 18
0.8409101591663001 19
0.8409101591663001 20
0.8409101591663001 21
0.8409101591663001 22
0.8409101591663001 23
0.8409101591663001 24
0.8409101591663001 25
0.8409101591663001 26
0.8409101591663001 27
0.8409101591663001 28
0.8409101591663001 29
0.8409101591663001 30
0.8409101591663001 31
0.8409101591663001 32
0.8409101591663001 33
0.8409101591663001 34
0.8409101591663001 35
0.8409101591663001 36
0.8409101591663001 37
0.8409101591663001 38
0.8409101591663001 39
0.8409101591663001 40
0.8409101591663001 41
0.8409101591663001 42
0.8409101591663001 43
0.8409101591663001 44
0.8409101591663001 45
0.8409101591663001 46
0.8409101591663001 47
0.8409101591663001 48
0.8409101591663001 49
0.8409101591663001 50
0.8409101591663001 51
0.8409101591663001 52
0.8409101591663001 53
0.8409101591663001 54
0.8409101591663001 55
0.8409101591663001 56
0.8409101591663001 57
0.8409101591663001 58
0.8409101591663001 59
0.8409101591663001 60
0.8409101591663001 61
0.8409101591663001 62
0.8409101591663001 63
0.8409101591663001 64
0.8409101591663001 65
0.8409101591663001 66
0.8409101591663001 67
0.8409101591663001 68
0.8409101591663001 69
0.8409101591663001 70
0.8409101591663001 71
0.8409101591663001 72
0.8409101591663001 73
0.8409101591663001 74
0.8409101591663001 75
0.8409101591663001 76
0.8409101591663001 77
0.8409101591663001 78
0.8409101591663001 79
0.8409101591663001 80
0.8409101591663001 81
0.8409101591663001 82
0.8409101591663001 83
0.8409101591663001 84
0.8409101591663001 85
0.8409101591663001 86
0.8409101591663001 87
0.8409101591663001 88
0.8409101591663001 89
0.8409101591663001 90
0.8409101591663001 91
0.8409101591663001 92
0.8409101591663001 93
0.8409101591663001 94
0.8409101591663001 95
0.8409101591663001 96
0.8409101591663001 97
0.8409101591663001 98
0.8409101591663001 99
0.8409101591663001 100
0.8409101591663001 1
0.8409101591663001 2
0.8409101591663001 3
0.8409101591663001 4
0.8409101591663001 5
0.8409101591663001 6
0.8409101591663001 7
0.8409101591663001 8
0.8409101591663001 9
0.8409101591663001 10
0.8409101591663001 11
0.8409101591663001 12
0.8409101591663001 13
0.8409101591663001 14
0.8409101591663001 15
0.8409101591663001 16
0.8409101591663001 17
0.8409101591663001 18
0.8409101591663001 19
0.8409101591663001 20
0.8409101591663001 21
0.8409101591663001 22
0.8409101591663001 23
0.8409101591663001 24
0.8409101591663001 25
0.8409101591663001 26
0.8409101591663001 27
0.8409101591663001 28
0.8409101591663001 29
0.8409101591663001 30
0.8409101591663001 31
0.8409101591663001 32
0.8409101591663001 33
0.8409101591663001 34
0.8409101591663001 35
0.8409101591663001 36
0.8409101591663001 37
0.8409101591663001 38
0.8409101591663001 39
0.8409101591663001 40
0.8409101591663001 41
0.8409101591663001 42
0.8409101591663001 43
0.8409101591663001 44
0.8409101591663001 45
0.8409101591663001 46
0.8409101591663001 47
0.8409101591663001 48
0.8409101591663001 49
0.8409101591663001 50
0.8409101591663001 51
0.8409101591663001 52
0.8409101591663001 53
0.8409101591663001 54
0.8409101591663001 55
0.8409101591663001 56
0.8409101591663001 57
0.8409101591663001 58
0.8409101591663001 59
0.8409101591663001 60
0.8409101591663001 61
0.8409101591663001 62
0.8409101591663001 63
0.8409101591663001 64
0.8409101591663001 65
0.8409101591663001 66
0.8409101591663001 67
0.8409101591663001 68
0.8409101591663001 69
0.8409101591663001 70
0.8409101591663001 71
0.8409101591663001 72
0.8409101591663001 73
0.8409101591663001 74
0.8409101591663001 75
0.8409101591663001 76
0.8409101591663001 77
0.8409101591663001 78
0.8409101591663001 79
0.8409101591663001 80
0.8409101591663001 81
0.8409101591663001 82
0.8409101591663001 83
0.8409101591663001 84
0.8409101591663001 85
0.8409101591663001 86
0.8409101591663001 87
0.8409101591663001 88
0.8409101591663001 89
0.8409101591663001 90
0.8409101591663001 91
0.8409101591663001 92
0.8409101591663001 93
0.8409101591663001 94
0.8409101591663001 95
0.8409101591663001 96
0.8409101591663001 97
0.8409101591663001 98
0.8409101591663001 99
0.8409101591663001 100
0.8409101591663001 1
0.8409101591663001 2
0.8409101591663001 3
0.8409101591663001 4
0.8409101591663001 5
0.8409101591663001 6
0.8409101591663001 7
0.8409101591663001 8
0.8409101591663001 9
0.8409101591663001 10
0.8409101591663001 11
0.8409101591663001 12
0.8409101591663001 13
0.8409101591663001 14
0.8409101591663001 15
0.8409101591663001 16
0.8409101591663001 17
0.8409101591663001 18
0.8409101591663001 19
0.8409101591663001 20
0.8409101591663001 21
0.8409101591663001 22
0.8409101591663001 23
0.8409101591663001 24
0.8409101591663001 25
0.8409101591663001 26
0.8409101591663001 27
0.8409101591663001 28
0.8409101591663001 29
0.8409101591663001 30
0.8409101591663001 31
0.8409101591663001 32
0.8409101591663001 33
0.8409101591663001 34
0.8409101591663001 35
0.8409101591663001 36
0.8409101591663001 37
0.8409101591663001 38
0.8409101591663001 39
0.8409101591663001 40
0.8409101591663001 41
0.8409101591663001 42
0.8409101591663001 43
0.8409101591663001 44
0.8409101591663001 45
0.8409101591663001 46
0.8409101591663001 47
0.8409101591663001 48
0.8409101591663001 49
0.8409101591663001 50
0.8409101591663001 51
0.8409101591663001 52
0.8409101591663001 53
0.8409101591663001 54
0.8409101591663001 55
0.8409101591663001 56
0.8409101591663001 57
0.8409101591663001 58
0.8409101591663001 59
0.8409101591663001 60
0.8409101591663001 61
0.8409101591663001 62
0.8409101591663001 63
0.8409101591663001 64
0.8409101591663001 65
0.8409101591663001 66
0.8409101591663001 67
0.8409101591663001 68
0.8409101591663001 69
0.8409101591663001 70
0.8409101591663001 71
0.8409101591663001 72
0.8409101591663001 73
0.8409101591663001 74
0.8409101591663001 75
0.8409101591663001 76
0.8409101591663001 77
0.8409101591663001 78
0.8409101591663001 79
0.8409101591663001 80
0.8409101591663001 81
0.8409101591663001 82
0.8409101591663001 83
0.8409101591663001 84
0.8409101591663001 85
0.8409101591663001 86
0.8409101591663001 87
0.8409101591663001 88
0.8409101591663001 89
0.8409101591663001 90
0.8409101591663001 91
0.8409101591663001 92
0.8409101591663001 93
0.8409101591663001 94
0.8409101591663001 95
0.8409101591663001 96
0.8409101591663001 97
0.8409101591663001 98
0.8409101591663001 99
0.8409101591663001 100
0.8409101591663001 1
0.8409101591663001 2
0.8409101591663001 3
0.8409101591663001 4
0.8409101591663001 5
0.8409101591663001 6
0.8409101591663001 7
0.8409101591663001 8
0.8409101591663001 9
0.8409101591663001 10
0.8409101591663001 11
0.8409101591663001 12
0.8409101591663001 13
0.8409101591663001 14
0.8409101591663001 15
0.8409101591663001 16
0.8409101591663001 17
0.8409101591663001 18
0.8409101591663001 19
0.8409101591663001 20
0.8409101591663001 21
0.8409101591663001 22
0.8409101591663001 23
0.8409101591663001 24
0.8409101591663001 25
0.8409101591663001 26
0.8409101591663001 27
0.8409101591663001 28
0.8409101591663001 29
0.8409101591663001 30
0.8409101591663001 31
0.8409101591663001 32
0.8409101591663001 33
0.8409101591663001 34
0.8409101591663001 35
0.8409101591663001 36
0.8409101591663001 37
0.8409101591663001 38
0.8409101591663001 39
0.8409101591663001 40
0.8409101591663001 41
0.8409101591663001 42
0.8409101591663001 43
0.8409101591663001 44
0.8409101591663001 45
0.8409101591663001 46
0.8409101591663001 47
0.8409101591663001 48
0.8409101591663001 49
0.8409101591663001 50
0.8409101591663001 51
0.8409101591663001 52
0.8409101591663001 53
0.8409101591663001 54
0.8409101591663001 55
0.8409101591663001 56
0.8409101591663001 57
0.8409101591663001 58
0.8409101591663001 59
0.8409101591663001 60
0.8409101591663001 61
0.8409101591663001 62
0.8409101591663001 63
0.8409101591663001 64
0.8409101591663001 65
0.8409101591663001 66
0.8409101591663001 67
0.8409101591663001 68
0.8409101591663001 69
0.8409101591663001 70
0.8409101591663001 71
0.8409101591663001 72
0.8409101591663001 73
0.8409101591663001 74
0.8409101591663001 75
0.8409101591663001 76
0.8409101591663001 77
0.8409101591663001 78
0.8409101591663001 79
0.8409101591663001 80
0.8409101591663001 81
0.8409101591663001 82
0.8409101591663001 83
0.8409101591663001 84
0.8409101591663001 85
0.8409101591663001 86
0.8409101591663001 87
0.8409101591663001 88
0.8409101591663001 89
0.8409101591663001 90
0.8409101591663001 91
0.8409101591663001 92
0.8409101591663001 93
0.8409101591663001 94
0.8409101591663001 95
0.8409101591663001 96
0.8409101591663001 97
0.8409101591663001 98
0.8409101591663001 99
0.8409101591663001 100
0.8409101591663001 1
0.8409101591663001 2
0.8409101591663001 3
0.8409101591663001 4
0.8409101591663001 5
0.8409101591663001 6
0.8409101591663001 7
0.8409101591663001 8
0.8409101591663001 9
0.8409101591663001 10
0.8409101591663001 11
0.8409101591663001 12
0.8409101591663001 13
0.8409101591663001 14
0.8409101591663001 15
0.8409101591663001 16
0.8409101591663001 17
0.8409101591663001 18
0.8409101591663001 19
0.8409101591663001 20
0.8409101591663001 21
0.8409101591663001 22
0.8409101591663001 23
0.8409101591663001 24
0.8409101591663001 25
0.8409101591663001 26
0.8409101591663001 27
0.8409101591663001 28
0.8409101591663001 29
0.8409101591663001 30
0.8409101591663001 31
0.8409101591663001 32
0.8409101591663001 33
0.8409101591663001 34
0.8409101591663001 35
0.8409101591663001 36
0.8409101591663001 37
0.8409101591663001 38
0.8409101591663001 39
0.8409101591663001 40
0.8409101591663001 41
0.8409101591663001 42
0.8409101591663001 43
0.8409101591663001 44
0.8409101591663001 45
0.8409101591663001 46
0.8409101591663001 47
0.8409101591663001 48
0.8409101591663001 49
0.8409101591663001 50
0.8409101591663001 51
0.8409101591663001 52
0.8409101591663001 53
0.8409101591663001 54
0.8409101591663001 55
0.8409101591663001 56
0.8409101591663001 57
0.8409101591663001 58
0.8409101591663001 59
0.8409101591663001 60
0.8409101591663001 61
0.8409101591663001 62
0.8409101591663001 63
0.8409101591663001 64
0.8409101591663001 65
0.8409101591663001 66
0.8409101591663001 67
0.8409101591663001 68
0.8409101591663001 69
0.8409101591663001 70
0.8409101591663001 71
0.8409101591663001 72
0.8409101591663001 73
0.8409101591663001 74
0.8409101591663001 75
0.8409101591663001 76
0.8409101591663001 77
0.8409101591663001 78
0.8409101591663001 79
0.8409101591663001 80
0.8409101591663001 81
0.8409101591663001 82
0.8409101591663001 83
0.8409101591663001 84
0.8409101591663001 85
0.8409101591663001 86
0.8409101591663001 87
0.8409101591663001 88
0.8409101591663001 89
0.8409101591663001 90
0.8409101591663001 91
0.8409101591663001 92
0.8409101591663001 93
0.8409101591663001 94
0.8409101591663001 95
0.8409101591663001 96
0.8409101591663001 97
0.8409101591663001 98
0.8409101591663001 99
0.8409101591663001 100
0.8409101591663001 1
0.8409101591663001 2
0.8409101591663001 3
0.8409101591663001 4
0.8409101591663001 5
0.8409101591663001 6
0.8409101591663001 7
0.8409101591663001 8
0.8409101591663001 9
0.8409101591663001 10
0.8409101591663001 11
0.8409101591663001 12
0.8409101591663001 13
0.8409101591663001 14
0.8409101591663001 15
0.8409101591663001 16
0.8409101591663001 17
0.8409101591663001 18
0.8409101591663001 19
0.8409101591663001 20
0.8409101591663001 21
0.8409101591663001 22
0.8409101591663001 23
0.8409101591663001 24
0.8409101591663001 25
0.8409101591663001 26
0.8409101591663001 27
0.8409101591663001 28
0.8409101591663001 29
0.8409101591663001 30
0.8409101591663001 31
0.8409101591663001 32
0.8409101591663001 33
0.8409101591663001 34
0.8409101591663001 35
0.8409101591663001 36
0.8409101591663001 37
0.8409101591663001 38
0.8409101591663001 39
0.8409101591663001 40
0.8409101591663001 41
0.8409101591663001 42
0.8409101591663001 43
0.8409101591663001 44
0.8409101591663001 45
0.8409101591663001 46
0.8409101591663001 47
0.8409101591663001 48
0.8409101591663001 49
0.8409101591663001 50
0.8409101591663001 51
0.8409101591663001 52
0.8409101591663001 53
0.8409101591663001 54
0.8409101591663001 55
0.8409101591663001 56
0.8409101591663001 57
0.8409101591663001 58
0.8409101591663001 59
0.8409101591663001 60
0.8409101591663001 61
0.8409101591663001 62
0.8409101591663001 63
0.8409101591663001 64
0.8409101591663001 65
0.8409101591663001 66
0.8409101591663001 67
0.8409101591663001 68
0.8409101591663001 69
0.8409101591663001 70
0.8409101591663001 71
0.8409101591663001 72
0.8409101591663001 73
0.8409101591663001 74
0.8409101591663001 75
0.8409101591663001 76
0.8409101591663001 77
0.8409101591663001 78
0.8409101591663001 79
0.8409101591663001 80
0.8409101591663001 81
0.8409101591663001 82
0.8409101591663001 83
0.8409101591663001 84
0.8409101591663001 85
0.8409101591663001 86
0.8409101591663001 87
0.8409101591663001 88
0.8409101591663001 89
0.8409101591663001 90
0.8409101591663001 91
0.8409101591663001 92
0.8409101591663001 93
0.8409101591663001 94
0.8409101591663001 95
0.8409101591663001 96
0.8409101591663001 97
0.8409101591663001 98
0.8409101591663001 99
0.8409101591663001 100
0.8409101591663001 1
0.8409101591663001 2
0.8409101591663001 3
0.8409101591663001 4
0.8409101591663001 5
0.8409101591663001 6
0.8409101591663001 7
0.8409101591663001 8
0.8409101591663001 9
0.8409101591663001 10
0.8409101591663001 11
0.8409101591663001 12
0.8409101591663001 13
0.8409101591663001 14
0.8409101591663001 15
0.8409101591663001 16
0.8409101591663001 17
0.8409101591663001 18
0.8409101591663001 19
0.8409101591663001 20
0.8409101591663001 21
0.8409101591663001 22
0.8409101591663001 23
0.8409101591663001 24
0.8409101591663001 25
0.8409101591663001 26
0.8409101591663001 27
0.8409101591663001 28
0.8409101591663001 29
0.8409101591663001 30
0.8409101591663001 31
0.8409101591663001 32
0.8409101591663001 33
0.8409101591663001 34
0.8409101591663001 35
0.8409101591663001 36
0.8409101591663001 37
0.8409101591663001 38
0.8409101591663001 39
0.8409101591663001 40
0.8409101591663001 41
0.8409101591663001 42
0.8409101591663001 43
0.8409101591663001 44
0.8409101591663001 45
0.8409101591663001 46
0.8409101591663001 47
0.8409101591663001 48
0.8409101591663001 49
0.8409101591663001 50
0.8409101591663001 51
0.8409101591663001 52
0.8409101591663001 53
0.8409101591663001 54
0.8409101591663001 55
0.8409101591663001 56
0.8409101591663001 57
0.8409101591663001 58
0.8409101591663001 59
0.8409101591663001 60
0.8409101591663001 61
0.8409101591663001 62
0.8409101591663001 63
0.8409101591663001 64
0.8409101591663001 65
0.8409101591663001 66
0.8409101591663001 67
0.8409101591663001 68
0.8409101591663001 69
0.8409101591663001 70
0.8409101591663001 71
0.8409101591663001 72
0.8409101591663001 73
0.8409101591663001 74
0.8409101591663001 75
0.8409101591663001 76
0.8409101591663001 77
0.8409101591663001 78
0.8409101591663001 79
0.8409101591663001 80
0.8409101591663001 81
0.8409101591663001 82
0.8409101591663001 83
0.8409101591663001 84
0.8409101591663001 85
0.8409101591663001 86
0.8409101591663001 87
0.8409101591663001 88
0.8409101591663001 89
0.8409101591663001 90
0.8409101591663001 91
0.8409101591663001 92
0.8409101591663001 93
0.8409101591663001 94
0.8409101591663001 95
0.8409101591663001 96
0.8409101591663001 97
0.8409101591663001 98
0.8409101591663001 99
0.8409101591663001 100
0.8409101591663001 1
0.8409101591663001 2
0.8409101591663001 3
0.8409101591663001 4
0.8409101591663001 5
0.8409101591663001 6
0.8409101591663001 7
0.8409101591663001 8
0.8409101591663001 9
0.8409101591663001 10
0.8409101591663001 11
0.8409101591663001 12
0.8409101591663001 13
0.8409101591663001 14
0.8409101591663001 15
0.8409101591663001 16
0.8409101591663001 17
0.8409101591663001 18
0.8409101591663001 19
0.8409101591663001 20
0.8409101591663001 21
0.8409101591663001 22
0.8409101591663001 23
0.8409101591663001 24
0.8409101591663001 25
0.8409101591663001 26
0.8409101591663001 27
0.8409101591663001 28
0.8409101591663001 29
0.8409101591663001 30
0.8409101591663001 31
0.8409101591663001 32
0.8409101591663001 33
0.8409101591663001 34
0.8409101591663001 35
0.8409101591663001 36
0.8409101591663001 37
0.8409101591663001 38
0.8409101591663001 39
0.8409101591663001 40
0.8409101591663001 41
0.8409101591663001 42
0.8409101591663001 43
0.8409101591663001 44
0.8409101591663001 45
0.8409101591663001 46
0.8409101591663001 47
0.8409101591663001 48
0.8409101591663001 49
0.8409101591663001 50
0.8409101591663001 51
0.8409101591663001 52
0.8409101591663001 53
0.8409101591663001 54
0.8409101591663001 55
0.8409101591663001 56
0.8409101591663001 57
0.8409101591663001 58
0.8409101591663001 59
0.8409101591663001 60
0.8409101591663001 61
0.8409101591663001 62
0.8409101591663001 63
0.8409101591663001 64
0.8409101591663001 65
0.8409101591663001 66
0.8409101591663001 67
0.8409101591663001 68
0.8409101591663001 69
0.8409101591663001 70
0.8409101591663001 71
0.8409101591663001 72
0.8409101591663001 73
0.8409101591663001 74
0.8409101591663001 75
0.8409101591663001 76
0.8409101591663001 77
0.8409101591663001 78
0.8409101591663001 79
0.8409101591663001 80
0.8409101591663001 81
0.8409101591663001 82
0.8409101591663001 83
0.8409101591663001 84
0.8409101591663001 85
0.8409101591663001 86
0.8409101591663001 87
0.8409101591663001 88
0.8409101591663001 89
0.8409101591663001 90
0.8409101591663001 91
0.8409101591663001 92
0.8409101591663001 93
0.8409101591663001 94
0.8409101591663001 95
0.8409101591663001 96
0.8409101591663001 97
0.8409101591663001 98
0.8409101591663001 99
0.8409101591663001 100
0.8409101591663001 1
0.8409101591663001 2
0.8409101591663001 3
0.8409101591663001 4
0.8409101591663001 5
0.8409101591663001 6
0.8409101591663001 7
0.8409101591663001 8
0.8409101591663001 9
0.8409101591663001 10
0.8409101591663001 11
0.8409101591663001 12
0.8409101591663001 13
0.8409101591663001 14
0.8409101591663001 15
0.8409101591663001 16
0.8409101591663001 17
0.8409101591663001 18
0.8409101591663001 19
0.8409101591663001 20
0.8409101591663001 21
0.8409101591663001 22
0.8409101591663001 23
0.8409101591663001 24
0.8409101591663001 25
0.8409101591663001 26
0.8409101591663001 27
0.8409101591663001 28
0.8409101591663001 29
0.8409101591663001 30
0.8409101591663001 31
0.8409101591663001 32
0.8409101591663001 33
0.8409101591663001 34
0.8409101591663001 35
0.8409101591663001 36
0.8409101591663001 37
0.8409101591663001 38
0.8409101591663001 39
0.8409101591663001 40
0.8409101591663001 41
0.8409101591663001 42
0.8409101591663001 43
0.8409101591663001 44
0.8409101591663001 45
0.8409101591663001 46
0.8409101591663001 47
0.8409101591663001 48
0.8409101591663001 49
0.8409101591663001 50
0.8409101591663001 51
0.8409101591663001 52
0.8409101591663001 53
0.8409101591663001 54
0.8409101591663001 55
0.8409101591663001 56
0.8409101591663001 57
0.8409101591663001 58
0.8409101591663001 59
0.8409101591663001 60
0.8409101591663001 61
0.8409101591663001 62
0.8409101591663001 63
0.8409101591663001 64
0.8409101591663001 65
0.8409101591663001 66
0.8409101591663001 67
0.8409101591663001 68
0.8409101591663001 69
0.8409101591663001 70
0.8409101591663001 71
0.8409101591663001 72
0.8409101591663001 73
0.8409101591663001 74
0.8409101591663001 75
0.8409101591663001 76
0.8409101591663001 77
0.8409101591663001 78
0.8409101591663001 79
0.8409101591663001 80
0.8409101591663001 81
0.8409101591663001 82
0.8409101591663001 83
0.8409101591663001 84
0.8409101591663001 85
0.8409101591663001 86
0.8409101591663001 87
0.8409101591663001 88
0.8409101591663001 89
0.8409101591663001 90
0.8409101591663001 91
0.8409101591663001 92
0.8409101591663001 93
0.8409101591663001 94
0.8409101591663001 95
0.8409101591663001 96
0.8409101591663001 97
0.8409101591663001 98
0.8409101591663001 99
0.8409101591663001 100
0.8409101591663001 1
0.8409101591663001 2
0.8409101591663001 3
0.8409101591663001 4
0.8409101591663001 5
0.8409101591663001 6
0.8409101591663001 7
0.8409101591663001 8
0.8409101591663001 9
0.8409101591663001 10
0.8409101591663001 11
0.8409101591663001 12
0.8409101591663001 13
0.8409101591663001 14
0.8409101591663001 15
0.8409101591663001 16
0.8409101591663001 17
0.8409101591663001 18
0.8409101591663001 19
0.8409101591663001 20
0.8409101591663001 21
0.8409101591663001 22
0.8409101591663001 23
0.8409101591663001 24
0.8409101591663001 25
0.8409101591663001 26
0.8409101591663001 27
0.8409101591663001 28
0.8409101591663001 29
0.8409101591663001 30
0.8409101591663001 31
0.8409101591663001 32
0.8409101591663001 33
0.8409101591663001 34
0.8409101591663001 35
0.8409101591663001 36
0.8409101591663001 37
0.8409101591663001 38
0.8409101591663001 39
0.8409101591663001 40
0.8409101591663001 41
0.8409101591663001 42
0.8409101591663001 43
0.8409101591663001 44
0.8409101591663001 45
0.8409101591663001 46
0.8409101591663001 47
0.8409101591663001 48
0.8409101591663001 49
0.8409101591663001 50
0.8409101591663001 51
0.8409101591663001 52
0.8409101591663001 53
0.8409101591663001 54
0.8409101591663001 55
0.8409101591663001 56
0.8409101591663001 57
0.8409101591663001 58
0.8409101591663001 59
0.8409101591663001 60
0.8409101591663001 61
0.8409101591663001 62
0.8409101591663001 63
0.8409101591663001 64
0.8409101591663001 65
0.8409101591663001 66
0.8409101591663001 67
0.8409101591663001 68
0.8409101591663001 69
0.8409101591663001 70
0.8409101591663001 71
0.8409101591663001 72
0.8409101591663001 73
0.8409101591663001 74
0.8409101591663001 75
0.8409101591663001 76
0.8409101591663001 77
0.8409101591663001 78
0.8409101591663001 79
0.8409101591663001 80
0.8409101591663001 81
0.8409101591663001 82
0.8409101591663001 83
0.8409101591663001 84
0.8409101591663001 85
0.8409101591663001 86
0.8409101591663001 87
0.8409101591663001 88
0.8409101591663001 89
0.8409101591663001 90
0.8409101591663001 91
0.8409101591663001 92
0.8409101591663001 93
0.8409101591663001 94
0.8409101591663001 95
0.8409101591663001 96
0.8409101591663001 97
0.8409101591663001 98
0.8409101591663001 99
0.8409101591663001 100
0.8409101591663001 1
0.8409101591663001 2
0.8409101591663001 3
0.8409101591663001 4
0.8409101591663001 5
0.8409101591663001 6
0.8409101591663001 7
0.8409101591663001 8
0.8409101591663001 9
0.8409101591663001 10
0.8409101591663001 11
0.8409101591663001 12
0.8409101591663001 13
0.8409101591663001 14
0.8409101591663001 15
0.8409101591663001 16
0.8409101591663001 17
0.8409101591663001 18
0.8409101591663001 19
0.8409101591663001 20
0.8409101591663001 21
0.8409101591663001 22
0.8409101591663001 23
0.8409101591663001 24
0.8409101591663001 25
0.8409101591663001 26
0.8409101591663001 27
0.8409101591663001 28
0.8409101591663001 29
0.8409101591663001 30
0.8409101591663001 31
0.8409101591663001 32
0.8409101591663001 33
0.8409101591663001 34
0.8409101591663001 35
0.8409101591663001 36
0.8409101591663001 37
0.8409101591663001 38
0.8409101591663001 39
0.8409101591663001 40
0.8409101591663001 41
0.8409101591663001 42
0.8409101591663001 43
0.8409101591663001 44
0.8409101591663001 45
0.8409101591663001 46
0.8409101591663001 47
0.8409101591663001 48
0.8409101591663001 49
0.8409101591663001 50
0.8409101591663001 51
0.8409101591663001 52
0.8409101591663001 53
0.8409101591663001 54
0.8409101591663001 55
0.8409101591663001 56
0.8409101591663001 57
0.8409101591663001 58
0.8409101591663001 59
0.8409101591663001 60
0.8409101591663001 61
0.8409101591663001 62
0.8409101591663001 63
0.8409101591663001 64
0.8409101591663001 65
0.8409101591663001 66
0.8409101591663001 67
0.8411499107658208 68
0.8411499107658208 69
0.8411499107658208 70
0.8411499107658208 71
0.8421925192949056 72
0.8421925192949056 73
0.8421925192949056 74
0.8421925192949056 75
0.8421925192949056 76
0.8421925192949056 77
0.8421925192949056 78
0.8421925192949056 79
0.8421925192949056 80
0.8421925192949056 81
0.8421925192949056 82
0.8421925192949056 83
0.8421925192949056 84
0.8421925192949056 85
0.8421925192949056 86
0.8421925192949056 87
0.8421925192949056 88
0.8421925192949056 89
0.8425501099425114 90
0.8485132974830887 91
0.8485132974830887 92
0.8485132974830887 93
0.8485132974830887 94
0.8485132974830887 95
0.8485132974830887 96
0.8485132974830887 97
0.8485132974830887 98
0.8485132974830887 99
0.8485132974830887 100
