# Supplementary material for: AMCFCN: attentive multi-view contrastive fusion clustering net
Source: PeerJ Comput Sci. 2024 Mar 5;10:e1906. doi: 10.7717/peerj-cs.1906 (PMC11636696; doi:10.7717/peerj-cs.1906)
Supplement: Supplemental Information 9 [file peerj-cs-10-1906-s009.txt]

0.5368166666666667 1
0.5388166666666667 2
0.5388166666666667 3
0.5388166666666667 4
0.5429333333333334 5
0.5510833333333334 6
0.5510833333333334 7
0.5694166666666667 8
0.5694166666666667 9
0.5694166666666667 10
0.5744166666666667 11
0.5744166666666667 12
0.5744166666666667 13
0.5744166666666667 14
0.5775 15
0.5775 16
0.5775 17
0.5775 18
0.5775 19
0.5775 20
0.5827666666666667 21
0.5827666666666667 22
0.5827666666666667 23
0.5827666666666667 24
0.5827666666666667 25
0.5827666666666667 26
0.5827666666666667 27
0.5827666666666667 28
0.5859666666666666 29
0.5859666666666666 30
0.5859666666666666 31
0.5859666666666666 32
0.5915333333333334 33
0.5915333333333334 34
0.5915333333333334 35
0.5915333333333334 36
0.5915333333333334 37
0.5915333333333334 38
0.5915333333333334 39
0.5915333333333334 40
0.5915333333333334 41
0.5915333333333334 42
0.5915333333333334 43
0.5915333333333334 44
0.5915333333333334 45
0.5915333333333334 46
0.5915333333333334 47
0.5915333333333334 48
0.5915333333333334 49
0.5915333333333334 50
0.5915333333333334 51
0.5915333333333334 52
0.5915333333333334 53
0.5915333333333334 54
0.5915333333333334 55
0.5915333333333334 56
0.5915333333333334 57
0.5915333333333334 58
0.5915333333333334 59
0.5915333333333334 60
0.5915333333333334 61
0.5915333333333334 62
0.5915333333333334 63
0.5915333333333334 64
0.5915333333333334 65
0.5915333333333334 66
0.5915333333333334 67
0.5915333333333334 68
0.5915333333333334 69
0.5915333333333334 70
0.5915333333333334 71
0.5915333333333334 72
0.5915333333333334 73
0.5915333333333334 74
0.5915333333333334 75
0.5915333333333334 76
0.5915333333333334 77
0.5915333333333334 78
0.5915333333333334 79
0.5915333333333334 80
0.5915333333333334 81
0.5915333333333334 82
0.5915333333333334 83
0.5915333333333334 84
0.5915333333333334 85
0.5915333333333334 86
0.5915333333333334 87
0.5915333333333334 88
0.5915333333333334 89
0.5915333333333334 90
0.5915333333333334 91
0.5915333333333334 92
0.5915333333333334 93
0.5915333333333334 94
0.5915333333333334 95
0.5915333333333334 96
0.5915333333333334 97
0.5915333333333334 98
0.5915333333333334 99
0.5915333333333334 100
0.6019166666666667 1
0.6019166666666667 2
0.6197333333333334 3
0.6320833333333333 4
0.6320833333333333 5
0.6320833333333333 6
0.6320833333333333 7
0.6320833333333333 8
0.6320833333333333 9
0.6320833333333333 10
0.6320833333333333 11
0.6320833333333333 12
0.6320833333333333 13
0.6320833333333333 14
0.6320833333333333 15
0.6320833333333333 16
0.6320833333333333 17
0.6320833333333333 18
0.6320833333333333 19
0.6320833333333333 20
0.6320833333333333 21
0.6320833333333333 22
0.6320833333333333 23
0.6320833333333333 24
0.6320833333333333 25
0.6320833333333333 26
0.6320833333333333 27
0.6320833333333333 28
0.6320833333333333 29
0.6320833333333333 30
0.6320833333333333 31
0.6320833333333333 32
0.6320833333333333 33
0.6320833333333333 34
0.6320833333333333 35
0.6320833333333333 36
0.6320833333333333 37
0.6320833333333333 38
0.6320833333333333 39
0.6320833333333333 40
0.6320833333333333 41
0.6320833333333333 42
0.6320833333333333 43
0.6320833333333333 44
0.6320833333333333 45
0.6320833333333333 46
0.6320833333333333 47
0.6320833333333333 48
0.6320833333333333 49
0.6320833333333333 50
0.6320833333333333 51
0.6320833333333333 52
0.6320833333333333 53
0.6320833333333333 54
0.6320833333333333 55
0.6320833333333333 56
0.6320833333333333 57
0.6320833333333333 58
0.6320833333333333 59
0.6320833333333333 60
0.6320833333333333 61
0.6320833333333333 62
0.6320833333333333 63
0.6320833333333333 64
0.6320833333333333 65
0.6320833333333333 66
0.6320833333333333 67
0.6320833333333333 68
0.6320833333333333 69
0.6320833333333333 70
0.6320833333333333 71
0.6320833333333333 72
0.6320833333333333 73
0.6320833333333333 74
0.6320833333333333 75
0.6320833333333333 76
0.6320833333333333 77
0.6320833333333333 78
0.6320833333333333 79
0.6320833333333333 80
0.6320833333333333 81
0.6320833333333333 82
0.6320833333333333 83
0.6320833333333333 84
0.6320833333333333 85
0.6320833333333333 86
0.6320833333333333 87
0.6320833333333333 88
0.6320833333333333 89
0.6320833333333333 90
0.6320833333333333 91
0.6320833333333333 92
0.6320833333333333 93
0.6320833333333333 94
0.6320833333333333 95
0.6320833333333333 96
0.6320833333333333 97
0.6320833333333333 98
0.6320833333333333 99
0.6320833333333333 100
0.6320833333333333 1
0.6320833333333333 2
0.6320833333333333 3
0.6320833333333333 4
0.6320833333333333 5
0.6320833333333333 6
0.6320833333333333 7
0.6320833333333333 8
0.6320833333333333 9
0.6320833333333333 10
0.6320833333333333 11
0.6320833333333333 12
0.6320833333333333 13
0.6320833333333333 14
0.6320833333333333 15
0.6320833333333333 16
0.6320833333333333 17
0.6320833333333333 18
0.6320833333333333 19
0.6320833333333333 20
0.6320833333333333 21
0.6320833333333333 22
0.6320833333333333 23
0.6320833333333333 24
0.6320833333333333 25
0.6320833333333333 26
0.6320833333333333 27
0.6320833333333333 28
0.6320833333333333 29
0.6320833333333333 30
0.6320833333333333 31
0.6320833333333333 32
0.6320833333333333 33
0.6320833333333333 34
0.6320833333333333 35
0.6320833333333333 36
0.6320833333333333 37
0.6320833333333333 38
0.6320833333333333 39
0.6320833333333333 40
0.6320833333333333 41
0.6320833333333333 42
0.6320833333333333 43
0.6320833333333333 44
0.6320833333333333 45
0.6320833333333333 46
0.6320833333333333 47
0.6320833333333333 48
0.6320833333333333 49
0.6320833333333333 50
0.6320833333333333 51
0.6320833333333333 52
0.6320833333333333 53
0.6320833333333333 54
0.6320833333333333 55
0.6320833333333333 56
0.6320833333333333 57
0.6320833333333333 58
0.6320833333333333 59
0.6320833333333333 60
0.6320833333333333 61
0.6320833333333333 62
0.6320833333333333 63
0.6320833333333333 64
0.6320833333333333 65
0.6320833333333333 66
0.6320833333333333 67
0.6320833333333333 68
0.6320833333333333 69
0.6320833333333333 70
0.6320833333333333 71
0.6320833333333333 72
0.6320833333333333 73
0.6320833333333333 74
0.6320833333333333 75
0.6320833333333333 76
0.6320833333333333 77
0.6320833333333333 78
0.6320833333333333 79
0.6320833333333333 80
0.6320833333333333 81
0.6320833333333333 82
0.6320833333333333 83
0.6320833333333333 84
0.6320833333333333 85
0.6320833333333333 86
0.6320833333333333 87
0.6320833333333333 88
0.6320833333333333 89
0.6320833333333333 90
0.6320833333333333 91
0.6320833333333333 92
0.6320833333333333 93
0.6320833333333333 94
0.6320833333333333 95
0.6320833333333333 96
0.6320833333333333 97
0.6320833333333333 98
0.6320833333333333 99
0.6320833333333333 100
0.6320833333333333 1
0.6320833333333333 2
0.6320833333333333 3
0.6320833333333333 4
0.6320833333333333 5
0.6320833333333333 6
0.6320833333333333 7
0.6320833333333333 8
0.6320833333333333 9
0.6320833333333333 10
0.6320833333333333 11
0.6320833333333333 12
0.6320833333333333 13
0.6320833333333333 14
0.6320833333333333 15
0.6320833333333333 16
0.6320833333333333 17
0.6320833333333333 18
0.6320833333333333 19
0.6320833333333333 20
0.6320833333333333 21
0.6320833333333333 22
0.6320833333333333 23
0.6320833333333333 24
0.6320833333333333 25
0.6320833333333333 26
0.6320833333333333 27
0.6320833333333333 28
0.6320833333333333 29
0.6320833333333333 30
0.6320833333333333 31
0.6320833333333333 32
0.6320833333333333 33
0.6320833333333333 34
0.6320833333333333 35
0.6320833333333333 36
0.6320833333333333 37
0.6320833333333333 38
0.6320833333333333 39
0.6320833333333333 40
0.6320833333333333 41
0.6320833333333333 42
0.6320833333333333 43
0.6320833333333333 44
0.6320833333333333 45
0.6320833333333333 46
0.6320833333333333 47
0.6320833333333333 48
0.6320833333333333 49
0.6320833333333333 50
0.6320833333333333 51
0.6320833333333333 52
0.6320833333333333 53
0.6320833333333333 54
0.6320833333333333 55
0.6320833333333333 56
0.6320833333333333 57
0.6320833333333333 58
0.6320833333333333 59
0.6320833333333333 60
0.6320833333333333 61
0.6320833333333333 62
0.6320833333333333 63
0.6320833333333333 64
0.6320833333333333 65
0.6320833333333333 66
0.6320833333333333 67
0.6320833333333333 68
0.6320833333333333 69
0.6320833333333333 70
0.6320833333333333 71
0.6320833333333333 72
0.6320833333333333 73
0.6320833333333333 74
0.6320833333333333 75
0.6320833333333333 76
0.6320833333333333 77
0.6320833333333333 78
0.6320833333333333 79
0.6320833333333333 80
0.6320833333333333 81
0.6320833333333333 82
0.6320833333333333 83
0.6320833333333333 84
0.6320833333333333 85
0.6320833333333333 86
0.6320833333333333 87
0.6320833333333333 88
0.6320833333333333 89
0.6320833333333333 90
0.6320833333333333 91
0.6320833333333333 92
0.6320833333333333 93
0.6320833333333333 94
0.6320833333333333 95
0.6320833333333333 96
0.6320833333333333 97
0.6320833333333333 98
0.6320833333333333 99
0.6320833333333333 100
0.6320833333333333 1
0.6320833333333333 2
0.6320833333333333 3
0.6320833333333333 4
0.6320833333333333 5
0.6320833333333333 6
0.6320833333333333 7
0.6320833333333333 8
0.6320833333333333 9
0.6320833333333333 10
0.6320833333333333 11
0.6320833333333333 12
0.6320833333333333 13
0.6320833333333333 14
0.6320833333333333 15
0.6320833333333333 16
0.6320833333333333 17
0.6320833333333333 18
0.6320833333333333 19
0.6320833333333333 20
0.6320833333333333 21
0.6320833333333333 22
0.6320833333333333 23
0.6320833333333333 24
0.6320833333333333 25
0.6320833333333333 26
0.6320833333333333 27
0.6320833333333333 28
0.6320833333333333 29
0.6320833333333333 30
0.6320833333333333 31
0.6320833333333333 32
0.6320833333333333 33
0.6320833333333333 34
0.6320833333333333 35
0.6320833333333333 36
0.6320833333333333 37
0.6320833333333333 38
0.6320833333333333 39
0.6320833333333333 40
0.6320833333333333 41
0.6320833333333333 42
0.6320833333333333 43
0.6320833333333333 44
0.6320833333333333 45
0.6320833333333333 46
0.6320833333333333 47
0.6320833333333333 48
0.6320833333333333 49
0.6320833333333333 50
0.6320833333333333 51
0.6320833333333333 52
0.6320833333333333 53
0.6320833333333333 54
0.6320833333333333 55
0.6320833333333333 56
0.6320833333333333 57
0.6320833333333333 58
0.6320833333333333 59
0.6320833333333333 60
0.6320833333333333 61
0.6320833333333333 62
0.6320833333333333 63
0.6320833333333333 64
0.6320833333333333 65
0.6320833333333333 66
0.6320833333333333 67
0.6320833333333333 68
0.6320833333333333 69
0.6320833333333333 70
0.6320833333333333 71
0.6320833333333333 72
0.6320833333333333 73
0.6320833333333333 74
0.6320833333333333 75
0.6320833333333333 76
0.6320833333333333 77
0.6320833333333333 78
0.6320833333333333 79
0.6320833333333333 80
0.6320833333333333 81
0.6320833333333333 82
0.6320833333333333 83
0.6320833333333333 84
0.6320833333333333 85
0.6320833333333333 86
0.6320833333333333 87
0.6320833333333333 88
0.6320833333333333 89
0.6320833333333333 90
0.6320833333333333 91
0.6320833333333333 92
0.6320833333333333 93
0.6320833333333333 94
0.6320833333333333 95
0.6320833333333333 96
0.6320833333333333 97
0.6320833333333333 98
0.6320833333333333 99
0.6320833333333333 100
0.6320833333333333 1
0.6320833333333333 2
0.6320833333333333 3
0.6320833333333333 4
0.6320833333333333 5
0.6320833333333333 6
0.6320833333333333 7
0.6320833333333333 8
0.6320833333333333 9
0.6320833333333333 10
0.6320833333333333 11
0.6320833333333333 12
0.6320833333333333 13
0.6320833333333333 14
0.6320833333333333 15
0.6320833333333333 16
0.6320833333333333 17
0.6320833333333333 18
0.6320833333333333 19
0.6320833333333333 20
0.6320833333333333 21
0.6320833333333333 22
0.6320833333333333 23
0.6320833333333333 24
0.6320833333333333 25
0.6320833333333333 26
0.6320833333333333 27
0.6320833333333333 28
0.6320833333333333 29
0.6320833333333333 30
0.6320833333333333 31
0.6320833333333333 32
0.6320833333333333 33
0.6320833333333333 34
0.6320833333333333 35
0.6320833333333333 36
0.6320833333333333 37
0.6320833333333333 38
0.6320833333333333 39
0.6320833333333333 40
0.6320833333333333 41
0.6320833333333333 42
0.6320833333333333 43
0.6320833333333333 44
0.6320833333333333 45
0.6320833333333333 46
0.6320833333333333 47
0.6320833333333333 48
0.6320833333333333 49
0.6320833333333333 50
0.6320833333333333 51
0.6320833333333333 52
0.6320833333333333 53
0.6320833333333333 54
0.6320833333333333 55
0.6320833333333333 56
0.6320833333333333 57
0.6320833333333333 58
0.6320833333333333 59
0.6320833333333333 60
0.6320833333333333 61
0.6320833333333333 62
0.6320833333333333 63
0.6320833333333333 64
0.6320833333333333 65
0.6320833333333333 66
0.6320833333333333 67
0.6320833333333333 68
0.6320833333333333 69
0.6320833333333333 70
0.6320833333333333 71
0.6320833333333333 72
0.6320833333333333 73
0.6320833333333333 74
0.6320833333333333 75
0.6320833333333333 76
0.6320833333333333 77
0.6320833333333333 78
0.6320833333333333 79
0.6320833333333333 80
0.6320833333333333 81
0.6320833333333333 82
0.6320833333333333 83
0.6320833333333333 84
0.6320833333333333 85
0.6320833333333333 86
0.6320833333333333 87
0.6320833333333333 88
0.6320833333333333 89
0.6320833333333333 90
0.6320833333333333 91
0.6320833333333333 92
0.6320833333333333 93
0.6320833333333333 94
0.6320833333333333 95
0.6320833333333333 96
0.6320833333333333 97
0.6320833333333333 98
0.6320833333333333 99
0.6320833333333333 100
0.6320833333333333 1
0.6320833333333333 2
0.6320833333333333 3
0.6320833333333333 4
0.6320833333333333 5
0.6320833333333333 6
0.6320833333333333 7
0.6320833333333333 8
0.6320833333333333 9
0.6320833333333333 10
0.6320833333333333 11
0.6320833333333333 12
0.6320833333333333 13
0.6320833333333333 14
0.6320833333333333 15
0.6320833333333333 16
0.6320833333333333 17
0.6320833333333333 18
0.6320833333333333 19
0.6320833333333333 20
0.6320833333333333 21
0.6320833333333333 22
0.6320833333333333 23
0.6320833333333333 24
0.6320833333333333 25
0.6320833333333333 26
0.6320833333333333 27
0.6320833333333333 28
0.6320833333333333 29
0.6320833333333333 30
0.6320833333333333 31
0.6320833333333333 32
0.6320833333333333 33
0.6320833333333333 34
0.6320833333333333 35
0.6320833333333333 36
0.6320833333333333 37
0.6320833333333333 38
0.6320833333333333 39
0.6320833333333333 40
0.6320833333333333 41
0.6320833333333333 42
0.6320833333333333 43
0.6320833333333333 44
0.6320833333333333 45
0.6320833333333333 46
0.6320833333333333 47
0.6320833333333333 48
0.6320833333333333 49
0.6320833333333333 50
0.6320833333333333 51
0.6320833333333333 52
0.6320833333333333 53
0.6320833333333333 54
0.6320833333333333 55
0.6320833333333333 56
0.6320833333333333 57
0.6320833333333333 58
0.6320833333333333 59
0.6320833333333333 60
0.6320833333333333 61
0.6320833333333333 62
0.6320833333333333 63
0.6320833333333333 64
0.6320833333333333 65
0.6320833333333333 66
0.6320833333333333 67
0.6320833333333333 68
0.6320833333333333 69
0.6320833333333333 70
0.6320833333333333 71
0.6320833333333333 72
0.6320833333333333 73
0.6320833333333333 74
0.6320833333333333 75
0.6320833333333333 76
0.6320833333333333 77
0.6320833333333333 78
0.6320833333333333 79
0.6320833333333333 80
0.6320833333333333 81
0.6320833333333333 82
0.6320833333333333 83
0.6320833333333333 84
0.6320833333333333 85
0.6320833333333333 86
0.6320833333333333 87
0.6320833333333333 88
0.6320833333333333 89
0.6320833333333333 90
0.6320833333333333 91
0.6320833333333333 92
0.6320833333333333 93
0.6320833333333333 94
0.6320833333333333 95
0.6320833333333333 96
0.6320833333333333 97
0.6320833333333333 98
0.6320833333333333 99
0.6320833333333333 100
0.6320833333333333 1
0.6320833333333333 2
0.6320833333333333 3
0.6320833333333333 4
0.6320833333333333 5
0.6320833333333333 6
0.6320833333333333 7
0.6320833333333333 8
0.6320833333333333 9
0.6320833333333333 10
0.6320833333333333 11
0.6320833333333333 12
0.6320833333333333 13
0.6320833333333333 14
0.6320833333333333 15
0.6320833333333333 16
0.6320833333333333 17
0.6320833333333333 18
0.6320833333333333 19
0.6320833333333333 20
0.6320833333333333 21
0.6320833333333333 22
0.6320833333333333 23
0.6320833333333333 24
0.6320833333333333 25
0.6320833333333333 26
0.6320833333333333 27
0.6320833333333333 28
0.6320833333333333 29
0.6320833333333333 30
0.6320833333333333 31
0.6320833333333333 32
0.6320833333333333 33
0.6320833333333333 34
0.6320833333333333 35
0.6320833333333333 36
0.6320833333333333 37
0.6320833333333333 38
0.6320833333333333 39
0.6320833333333333 40
0.6320833333333333 41
0.6320833333333333 42
0.6320833333333333 43
0.6320833333333333 44
0.6320833333333333 45
0.6320833333333333 46
0.6320833333333333 47
0.6320833333333333 48
0.6320833333333333 49
0.6320833333333333 50
0.6320833333333333 51
0.6320833333333333 52
0.6320833333333333 53
0.6320833333333333 54
0.6320833333333333 55
0.6320833333333333 56
0.6320833333333333 57
0.6320833333333333 58
0.6320833333333333 59
0.6320833333333333 60
0.6320833333333333 61
0.6320833333333333 62
0.6320833333333333 63
0.6320833333333333 64
0.6320833333333333 65
0.6320833333333333 66
0.6320833333333333 67
0.6320833333333333 68
0.6320833333333333 69
0.6320833333333333 70
0.6320833333333333 71
0.6320833333333333 72
0.6320833333333333 73
0.6320833333333333 74
0.6320833333333333 75
0.6320833333333333 76
0.6320833333333333 77
0.6320833333333333 78
0.6320833333333333 79
0.6320833333333333 80
0.6320833333333333 81
0.6320833333333333 82
0.6320833333333333 83
0.6320833333333333 84
0.6320833333333333 85
0.6320833333333333 86
0.6320833333333333 87
0.6320833333333333 88
0.6320833333333333 89
0.6320833333333333 90
0.6320833333333333 91
0.6320833333333333 92
0.6320833333333333 93
0.6320833333333333 94
0.6320833333333333 95
0.6320833333333333 96
0.6320833333333333 97
0.6320833333333333 98
0.6320833333333333 99
0.6320833333333333 100
0.6320833333333333 1
0.6320833333333333 2
0.6320833333333333 3
0.6320833333333333 4
0.6320833333333333 5
0.6320833333333333 6
0.6320833333333333 7
0.6320833333333333 8
0.6320833333333333 9
0.6320833333333333 10
0.6320833333333333 11
0.6320833333333333 12
0.6320833333333333 13
0.6320833333333333 14
0.6320833333333333 15
0.6320833333333333 16
0.6320833333333333 17
0.6320833333333333 18
0.6320833333333333 19
0.6320833333333333 20
0.6320833333333333 21
0.6320833333333333 22
0.6320833333333333 23
0.6320833333333333 24
0.6320833333333333 25
0.6320833333333333 26
0.6320833333333333 27
0.6320833333333333 28
0.6320833333333333 29
0.6320833333333333 30
0.6320833333333333 31
0.6320833333333333 32
0.6320833333333333 33
0.6320833333333333 34
0.6320833333333333 35
0.6320833333333333 36
0.6320833333333333 37
0.6320833333333333 38
0.6320833333333333 39
0.6320833333333333 40
0.6320833333333333 41
0.6320833333333333 42
0.6320833333333333 43
0.6320833333333333 44
0.6320833333333333 45
0.6320833333333333 46
0.6320833333333333 47
0.6320833333333333 48
0.6320833333333333 49
0.6320833333333333 50
0.6320833333333333 51
0.6320833333333333 52
0.6320833333333333 53
0.6320833333333333 54
0.6320833333333333 55
0.6320833333333333 56
0.6320833333333333 57
0.6320833333333333 58
0.6320833333333333 59
0.6320833333333333 60
0.6320833333333333 61
0.6320833333333333 62
0.6320833333333333 63
0.6320833333333333 64
0.6320833333333333 65
0.6320833333333333 66
0.6320833333333333 67
0.6320833333333333 68
0.6320833333333333 69
0.6320833333333333 70
0.6320833333333333 71
0.6320833333333333 72
0.6320833333333333 73
0.6320833333333333 74
0.6320833333333333 75
0.6320833333333333 76
0.6320833333333333 77
0.6320833333333333 78
0.6320833333333333 79
0.6320833333333333 80
0.6320833333333333 81
0.6320833333333333 82
0.6320833333333333 83
0.6320833333333333 84
0.6320833333333333 85
0.6320833333333333 86
0.6320833333333333 87
0.6320833333333333 88
0.6320833333333333 89
0.6320833333333333 90
0.6320833333333333 91
0.6320833333333333 92
0.6320833333333333 93
0.6320833333333333 94
0.6320833333333333 95
0.6320833333333333 96
0.6320833333333333 97
0.6320833333333333 98
0.6320833333333333 99
0.6320833333333333 100
0.6320833333333333 1
0.6320833333333333 2
0.6320833333333333 3
0.6320833333333333 4
0.6320833333333333 5
0.6320833333333333 6
0.6320833333333333 7
0.6320833333333333 8
0.6320833333333333 9
0.6320833333333333 10
0.6320833333333333 11
0.6320833333333333 12
0.6320833333333333 13
0.6320833333333333 14
0.6320833333333333 15
0.6320833333333333 16
0.6320833333333333 17
0.6320833333333333 18
0.6320833333333333 19
0.6320833333333333 20
0.6320833333333333 21
0.6320833333333333 22
0.6320833333333333 23
0.6320833333333333 24
0.6320833333333333 25
0.6320833333333333 26
0.6320833333333333 27
0.6320833333333333 28
0.6320833333333333 29
0.6320833333333333 30
0.6320833333333333 31
0.6320833333333333 32
0.6320833333333333 33
0.6320833333333333 34
0.6320833333333333 35
0.6320833333333333 36
0.6320833333333333 37
0.6320833333333333 38
0.6320833333333333 39
0.6320833333333333 40
0.6320833333333333 41
0.6320833333333333 42
0.6320833333333333 43
0.6320833333333333 44
0.6320833333333333 45
0.6320833333333333 46
0.6320833333333333 47
0.6320833333333333 48
0.6320833333333333 49
0.6320833333333333 50
0.6320833333333333 51
0.6320833333333333 52
0.6320833333333333 53
0.6320833333333333 54
0.6320833333333333 55
0.6320833333333333 56
0.6320833333333333 57
0.6320833333333333 58
0.6320833333333333 59
0.6320833333333333 60
0.6320833333333333 61
0.6320833333333333 62
0.6320833333333333 63
0.6320833333333333 64
0.6320833333333333 65
0.6320833333333333 66
0.6320833333333333 67
0.6320833333333333 68
0.6320833333333333 69
0.6320833333333333 70
0.6320833333333333 71
0.6320833333333333 72
0.6320833333333333 73
0.6320833333333333 74
0.6320833333333333 75
0.6320833333333333 76
0.6320833333333333 77
0.6320833333333333 78
0.6320833333333333 79
0.6320833333333333 80
0.6320833333333333 81
0.6320833333333333 82
0.6320833333333333 83
0.6320833333333333 84
0.6320833333333333 85
0.6320833333333333 86
0.6320833333333333 87
0.6320833333333333 88
0.6320833333333333 89
0.6320833333333333 90
0.6320833333333333 91
0.6320833333333333 92
0.6320833333333333 93
0.6320833333333333 94
0.6320833333333333 95
0.6320833333333333 96
0.6320833333333333 97
0.6320833333333333 98
0.6320833333333333 99
0.6320833333333333 100
0.6320833333333333 1
0.6320833333333333 2
0.6320833333333333 3
0.6320833333333333 4
0.6320833333333333 5
0.6320833333333333 6
0.6320833333333333 7
0.6320833333333333 8
0.6320833333333333 9
0.6320833333333333 10
0.6320833333333333 11
0.6320833333333333 12
0.6320833333333333 13
0.6320833333333333 14
0.6320833333333333 15
0.6320833333333333 16
0.6320833333333333 17
0.6320833333333333 18
0.6320833333333333 19
0.6320833333333333 20
0.6320833333333333 21
0.6320833333333333 22
0.6320833333333333 23
0.6320833333333333 24
0.6320833333333333 25
0.6320833333333333 26
0.6320833333333333 27
0.6320833333333333 28
0.6320833333333333 29
0.6320833333333333 30
0.6320833333333333 31
0.6320833333333333 32
0.6320833333333333 33
0.6320833333333333 34
0.6320833333333333 35
0.6320833333333333 36
0.6320833333333333 37
0.6320833333333333 38
0.6320833333333333 39
0.6320833333333333 40
0.6320833333333333 41
0.6320833333333333 42
0.6320833333333333 43
0.6320833333333333 44
0.6320833333333333 45
0.6320833333333333 46
0.6320833333333333 47
0.6320833333333333 48
0.6320833333333333 49
0.6320833333333333 50
0.6320833333333333 51
0.6320833333333333 52
0.6320833333333333 53
0.6320833333333333 54
0.6320833333333333 55
0.6320833333333333 56
0.6320833333333333 57
0.6320833333333333 58
0.6320833333333333 59
0.6320833333333333 60
0.6320833333333333 61
0.6320833333333333 62
0.6320833333333333 63
0.6320833333333333 64
0.6320833333333333 65
0.6320833333333333 66
0.6320833333333333 67
0.6320833333333333 68
0.6320833333333333 69
0.6320833333333333 70
0.6320833333333333 71
0.6320833333333333 72
0.6320833333333333 73
0.6320833333333333 74
0.6320833333333333 75
0.6320833333333333 76
0.6320833333333333 77
0.6320833333333333 78
0.6320833333333333 79
0.6320833333333333 80
0.6320833333333333 81
0.6320833333333333 82
0.6320833333333333 83
0.6320833333333333 84
0.6320833333333333 85
0.6320833333333333 86
0.6320833333333333 87
0.6320833333333333 88
0.6320833333333333 89
0.6320833333333333 90
0.6320833333333333 91
0.6320833333333333 92
0.6320833333333333 93
0.6320833333333333 94
0.6320833333333333 95
0.6320833333333333 96
0.6320833333333333 97
0.6320833333333333 98
0.6320833333333333 99
0.6320833333333333 100
0.6320833333333333 1
0.6320833333333333 2
0.6320833333333333 3
0.6320833333333333 4
0.6320833333333333 5
0.6320833333333333 6
0.6320833333333333 7
0.6320833333333333 8
0.6320833333333333 9
0.6320833333333333 10
0.6320833333333333 11
0.6320833333333333 12
0.6320833333333333 13
0.6320833333333333 14
0.6320833333333333 15
0.6320833333333333 16
0.6320833333333333 17
0.6320833333333333 18
0.6320833333333333 19
0.6320833333333333 20
0.6320833333333333 21
0.6320833333333333 22
0.6320833333333333 23
0.6320833333333333 24
0.6320833333333333 25
0.6320833333333333 26
0.6320833333333333 27
0.6320833333333333 28
0.6320833333333333 29
0.6320833333333333 30
0.6320833333333333 31
0.6320833333333333 32
0.6320833333333333 33
0.6320833333333333 34
0.6320833333333333 35
0.6320833333333333 36
0.6320833333333333 37
0.6320833333333333 38
0.6320833333333333 39
0.6320833333333333 40
0.6320833333333333 41
0.6320833333333333 42
0.6320833333333333 43
0.6320833333333333 44
0.6320833333333333 45
0.6320833333333333 46
0.6320833333333333 47
0.6320833333333333 48
0.6320833333333333 49
0.6320833333333333 50
0.6320833333333333 51
0.6320833333333333 52
0.6320833333333333 53
0.6320833333333333 54
0.6320833333333333 55
0.6320833333333333 56
0.6320833333333333 57
0.6320833333333333 58
0.6320833333333333 59
0.6320833333333333 60
0.6320833333333333 61
0.6320833333333333 62
0.6320833333333333 63
0.6320833333333333 64
0.6320833333333333 65
0.6320833333333333 66
0.6320833333333333 67
0.6320833333333333 68
0.6320833333333333 69
0.6320833333333333 70
0.6320833333333333 71
0.6320833333333333 72
0.6320833333333333 73
0.6320833333333333 74
0.6320833333333333 75
0.6320833333333333 76
0.6320833333333333 77
0.6320833333333333 78
0.6320833333333333 79
0.6320833333333333 80
0.6320833333333333 81
0.6320833333333333 82
0.6320833333333333 83
0.6320833333333333 84
0.6320833333333333 85
0.6320833333333333 86
0.6320833333333333 87
0.6320833333333333 88
0.6320833333333333 89
0.6320833333333333 90
0.6320833333333333 91
0.6320833333333333 92
0.6320833333333333 93
0.6320833333333333 94
0.6320833333333333 95
0.6320833333333333 96
0.6320833333333333 97
0.6320833333333333 98
0.6320833333333333 99
0.6320833333333333 100
0.6320833333333333 1
0.6320833333333333 2
0.6320833333333333 3
0.6320833333333333 4
0.6320833333333333 5
0.6320833333333333 6
0.6320833333333333 7
0.6320833333333333 8
0.6320833333333333 9
0.6320833333333333 10
0.6320833333333333 11
0.6320833333333333 12
0.6320833333333333 13
0.6320833333333333 14
0.6320833333333333 15
0.6320833333333333 16
0.6320833333333333 17
0.6320833333333333 18
0.6320833333333333 19
0.6320833333333333 20
0.6320833333333333 21
0.6320833333333333 22
0.6320833333333333 23
0.6320833333333333 24
0.6320833333333333 25
0.6320833333333333 26
0.6320833333333333 27
0.6320833333333333 28
0.6320833333333333 29
0.6320833333333333 30
0.6320833333333333 31
0.6320833333333333 32
0.6320833333333333 33
0.6320833333333333 34
0.6320833333333333 35
0.6320833333333333 36
0.6320833333333333 37
0.6320833333333333 38
0.6320833333333333 39
0.6320833333333333 40
0.6320833333333333 41
0.6320833333333333 42
0.6320833333333333 43
0.6320833333333333 44
0.6320833333333333 45
0.6320833333333333 46
0.6320833333333333 47
0.6320833333333333 48
0.6320833333333333 49
0.6320833333333333 50
0.6320833333333333 51
0.6320833333333333 52
0.6320833333333333 53
0.6320833333333333 54
0.6320833333333333 55
0.6320833333333333 56
0.6320833333333333 57
0.6320833333333333 58
0.6320833333333333 59
0.6320833333333333 60
0.6320833333333333 61
0.6320833333333333 62
0.6320833333333333 63
0.6320833333333333 64
0.6320833333333333 65
0.6320833333333333 66
0.6320833333333333 67
0.6320833333333333 68
0.6320833333333333 69
0.6320833333333333 70
0.6320833333333333 71
0.6320833333333333 72
0.6320833333333333 73
0.6320833333333333 74
0.6320833333333333 75
0.6320833333333333 76
0.6320833333333333 77
0.6320833333333333 78
0.6320833333333333 79
0.6320833333333333 80
0.6320833333333333 81
0.6320833333333333 82
0.6320833333333333 83
0.6320833333333333 84
0.6320833333333333 85
0.6320833333333333 86
0.6320833333333333 87
0.6320833333333333 88
0.6320833333333333 89
0.6320833333333333 90
0.6320833333333333 91
0.6320833333333333 92
0.6320833333333333 93
0.6320833333333333 94
0.6320833333333333 95
0.6320833333333333 96
0.6320833333333333 97
0.6320833333333333 98
0.6320833333333333 99
0.6320833333333333 100
0.6320833333333333 1
0.6320833333333333 2
0.6320833333333333 3
0.6320833333333333 4
0.6320833333333333 5
0.6320833333333333 6
0.6320833333333333 7
0.6320833333333333 8
0.6320833333333333 9
0.6320833333333333 10
0.6320833333333333 11
0.6320833333333333 12
0.6320833333333333 13
0.6320833333333333 14
0.6320833333333333 15
0.6320833333333333 16
0.6320833333333333 17
0.6320833333333333 18
0.6320833333333333 19
0.6320833333333333 20
0.6320833333333333 21
0.6320833333333333 22
0.6320833333333333 23
0.6320833333333333 24
0.6320833333333333 25
0.6320833333333333 26
0.6320833333333333 27
0.6320833333333333 28
0.6320833333333333 29
0.6320833333333333 30
0.6320833333333333 31
0.6320833333333333 32
0.6320833333333333 33
0.6320833333333333 34
0.6320833333333333 35
0.6320833333333333 36
0.6320833333333333 37
0.6320833333333333 38
0.6320833333333333 39
0.6320833333333333 40
0.6320833333333333 41
0.6320833333333333 42
0.6320833333333333 43
0.6320833333333333 44
0.6320833333333333 45
0.6320833333333333 46
0.6320833333333333 47
0.6320833333333333 48
0.6320833333333333 49
0.6320833333333333 50
0.6320833333333333 51
0.6320833333333333 52
0.6320833333333333 53
0.6320833333333333 54
0.6320833333333333 55
0.6320833333333333 56
0.6320833333333333 57
0.6320833333333333 58
0.6320833333333333 59
0.6320833333333333 60
0.6320833333333333 61
0.6320833333333333 62
0.6320833333333333 63
0.6320833333333333 64
0.6320833333333333 65
0.6320833333333333 66
0.6320833333333333 67
0.6320833333333333 68
0.6320833333333333 69
0.6320833333333333 70
0.6320833333333333 71
0.6320833333333333 72
0.6320833333333333 73
0.6320833333333333 74
0.6320833333333333 75
0.6320833333333333 76
0.6320833333333333 77
0.6320833333333333 78
0.6320833333333333 79
0.6320833333333333 80
0.6320833333333333 81
0.6320833333333333 82
0.6320833333333333 83
0.6320833333333333 84
0.6320833333333333 85
0.6320833333333333 86
0.6320833333333333 87
0.6320833333333333 88
0.6320833333333333 89
0.6320833333333333 90
0.6320833333333333 91
0.6320833333333333 92
0.6320833333333333 93
0.6320833333333333 94
0.6320833333333333 95
0.6320833333333333 96
0.6320833333333333 97
0.6320833333333333 98
0.6320833333333333 99
0.6320833333333333 100
0.6320833333333333 1
0.6320833333333333 2
0.6320833333333333 3
0.6320833333333333 4
0.6320833333333333 5
0.6320833333333333 6
0.6320833333333333 7
0.6320833333333333 8
0.6320833333333333 9
0.6320833333333333 10
0.6320833333333333 11
0.6320833333333333 12
0.6320833333333333 13
0.6320833333333333 14
0.6320833333333333 15
0.6320833333333333 16
0.6320833333333333 17
0.6320833333333333 18
0.6320833333333333 19
0.6320833333333333 20
0.6320833333333333 21
0.6320833333333333 22
0.6320833333333333 23
0.6320833333333333 24
0.6320833333333333 25
0.6320833333333333 26
0.6320833333333333 27
0.6320833333333333 28
0.6320833333333333 29
0.6320833333333333 30
0.6320833333333333 31
0.6320833333333333 32
0.6320833333333333 33
0.6320833333333333 34
0.6320833333333333 35
0.6320833333333333 36
0.6320833333333333 37
0.6320833333333333 38
0.6320833333333333 39
0.6320833333333333 40
0.6320833333333333 41
0.6320833333333333 42
0.6320833333333333 43
0.6320833333333333 44
0.6320833333333333 45
0.6320833333333333 46
0.6320833333333333 47
0.6320833333333333 48
0.6320833333333333 49
0.6320833333333333 50
0.6320833333333333 51
0.6320833333333333 52
0.6320833333333333 53
0.6320833333333333 54
0.6320833333333333 55
0.6320833333333333 56
0.6320833333333333 57
0.6320833333333333 58
0.6320833333333333 59
0.6320833333333333 60
0.6320833333333333 61
0.6320833333333333 62
0.6320833333333333 63
0.6320833333333333 64
0.6320833333333333 65
0.6320833333333333 66
0.6320833333333333 67
0.6320833333333333 68
0.6320833333333333 69
0.6320833333333333 70
0.6320833333333333 71
0.6320833333333333 72
0.6320833333333333 73
0.6320833333333333 74
0.6320833333333333 75
0.6320833333333333 76
0.6320833333333333 77
0.6320833333333333 78
0.6320833333333333 79
0.6320833333333333 80
0.6320833333333333 81
0.6320833333333333 82
0.6320833333333333 83
0.6320833333333333 84
0.6320833333333333 85
0.6320833333333333 86
0.6320833333333333 87
0.6320833333333333 88
0.6320833333333333 89
0.6320833333333333 90
0.6320833333333333 91
0.6320833333333333 92
0.6320833333333333 93
0.6320833333333333 94
0.6320833333333333 95
0.6320833333333333 96
0.6320833333333333 97
0.6320833333333333 98
0.6320833333333333 99
0.6320833333333333 100
0.6320833333333333 1
0.6320833333333333 2
0.6320833333333333 3
0.6320833333333333 4
0.6320833333333333 5
0.6320833333333333 6
0.6320833333333333 7
0.6320833333333333 8
0.6320833333333333 9
0.6320833333333333 10
0.6320833333333333 11
0.6320833333333333 12
0.6320833333333333 13
0.6320833333333333 14
0.6320833333333333 15
0.6320833333333333 16
0.6320833333333333 17
0.6320833333333333 18
0.6320833333333333 19
0.6320833333333333 20
0.6320833333333333 21
0.6320833333333333 22
0.6320833333333333 23
0.6320833333333333 24
0.6320833333333333 25
0.6320833333333333 26
0.6320833333333333 27
0.6320833333333333 28
0.6320833333333333 29
0.6320833333333333 30
0.6320833333333333 31
0.6320833333333333 32
0.6320833333333333 33
0.6320833333333333 34
0.6320833333333333 35
0.6320833333333333 36
0.6320833333333333 37
0.6320833333333333 38
0.6320833333333333 39
0.6320833333333333 40
0.6320833333333333 41
0.6320833333333333 42
0.6320833333333333 43
0.6320833333333333 44
0.6320833333333333 45
0.6320833333333333 46
0.6320833333333333 47
0.6320833333333333 48
0.6320833333333333 49
0.6320833333333333 50
0.6320833333333333 51
0.6320833333333333 52
0.6320833333333333 53
0.6320833333333333 54
0.6320833333333333 55
0.6320833333333333 56
0.6320833333333333 57
0.6320833333333333 58
0.6320833333333333 59
0.6320833333333333 60
0.6320833333333333 61
0.6320833333333333 62
0.6320833333333333 63
0.6320833333333333 64
0.6320833333333333 65
0.6320833333333333 66
0.6320833333333333 67
0.6320833333333333 68
0.6320833333333333 69
0.6320833333333333 70
0.6320833333333333 71
0.6320833333333333 72
0.6320833333333333 73
0.6320833333333333 74
0.6320833333333333 75
0.6320833333333333 76
0.6320833333333333 77
0.6320833333333333 78
0.6320833333333333 79
0.6320833333333333 80
0.6320833333333333 81
0.6320833333333333 82
0.6320833333333333 83
0.6320833333333333 84
0.6320833333333333 85
0.6320833333333333 86
0.6320833333333333 87
0.6320833333333333 88
0.6320833333333333 89
0.6320833333333333 90
0.6320833333333333 91
0.6320833333333333 92
0.6320833333333333 93
0.6320833333333333 94
0.6320833333333333 95
0.6320833333333333 96
0.6320833333333333 97
0.6320833333333333 98
0.6320833333333333 99
0.6320833333333333 100
0.6320833333333333 1
0.6320833333333333 2
0.6320833333333333 3
0.6320833333333333 4
0.6320833333333333 5
0.6320833333333333 6
0.6320833333333333 7
0.6320833333333333 8
0.6320833333333333 9
0.6320833333333333 10
0.6320833333333333 11
0.6320833333333333 12
0.6320833333333333 13
0.6320833333333333 14
0.6320833333333333 15
0.6320833333333333 16
0.6320833333333333 17
0.6320833333333333 18
0.6320833333333333 19
0.6320833333333333 20
0.6320833333333333 21
0.6320833333333333 22
0.6320833333333333 23
0.6320833333333333 24
0.6320833333333333 25
0.6320833333333333 26
0.6320833333333333 27
0.6320833333333333 28
0.6320833333333333 29
0.6320833333333333 30
0.6320833333333333 31
0.6320833333333333 32
0.6320833333333333 33
0.6320833333333333 34
0.6320833333333333 35
0.6320833333333333 36
0.6320833333333333 37
0.6320833333333333 38
0.6320833333333333 39
0.6320833333333333 40
0.6320833333333333 41
0.6320833333333333 42
0.6320833333333333 43
0.6320833333333333 44
0.6320833333333333 45
0.6320833333333333 46
0.6320833333333333 47
0.6320833333333333 48
0.6320833333333333 49
0.6320833333333333 50
0.6320833333333333 51
0.6320833333333333 52
0.6320833333333333 53
0.6320833333333333 54
0.6320833333333333 55
0.6320833333333333 56
0.6320833333333333 57
0.6320833333333333 58
0.6320833333333333 59
0.6320833333333333 60
0.6320833333333333 61
0.6320833333333333 62
0.6320833333333333 63
0.6320833333333333 64
0.6320833333333333 65
0.6320833333333333 66
0.6320833333333333 67
0.6320833333333333 68
0.6320833333333333 69
0.6320833333333333 70
0.6320833333333333 71
0.6320833333333333 72
0.6320833333333333 73
0.6320833333333333 74
0.6320833333333333 75
0.6320833333333333 76
0.6320833333333333 77
0.6320833333333333 78
0.6320833333333333 79
0.6320833333333333 80
0.6320833333333333 81
0.6320833333333333 82
0.6320833333333333 83
0.6320833333333333 84
0.6320833333333333 85
0.6320833333333333 86
0.6320833333333333 87
0.6320833333333333 88
0.6320833333333333 89
0.6320833333333333 90
0.6320833333333333 91
0.6320833333333333 92
0.6320833333333333 93
0.6320833333333333 94
0.6320833333333333 95
0.6320833333333333 96
0.6320833333333333 97
0.6320833333333333 98
0.6320833333333333 99
0.6320833333333333 100
0.6320833333333333 1
0.6320833333333333 2
0.6320833333333333 3
0.6320833333333333 4
0.6320833333333333 5
0.6320833333333333 6
0.6320833333333333 7
0.6320833333333333 8
0.6320833333333333 9
0.6320833333333333 10
0.6320833333333333 11
0.6320833333333333 12
0.6320833333333333 13
0.6320833333333333 14
0.6320833333333333 15
0.6320833333333333 16
0.6320833333333333 17
0.6320833333333333 18
0.6320833333333333 19
0.6320833333333333 20
0.6320833333333333 21
0.6320833333333333 22
0.6320833333333333 23
0.6320833333333333 24
0.6320833333333333 25
0.6320833333333333 26
0.6320833333333333 27
0.6320833333333333 28
0.6320833333333333 29
0.6320833333333333 30
0.6320833333333333 31
0.6320833333333333 32
0.6320833333333333 33
0.6320833333333333 34
0.6320833333333333 35
0.6320833333333333 36
0.6320833333333333 37
0.6320833333333333 38
0.6320833333333333 39
0.6320833333333333 40
0.6320833333333333 41
0.6320833333333333 42
0.6320833333333333 43
0.6320833333333333 44
0.6320833333333333 45
0.6320833333333333 46
0.6320833333333333 47
0.6320833333333333 48
0.6320833333333333 49
0.6320833333333333 50
0.6320833333333333 51
0.6320833333333333 52
0.6320833333333333 53
0.6320833333333333 54
0.6320833333333333 55
0.6320833333333333 56
0.6320833333333333 57
0.6320833333333333 58
0.6320833333333333 59
0.6320833333333333 60
0.6320833333333333 61
0.6320833333333333 62
0.6320833333333333 63
0.6320833333333333 64
0.6320833333333333 65
0.6320833333333333 66
0.6320833333333333 67
0.6320833333333333 68
0.6320833333333333 69
0.6320833333333333 70
0.6320833333333333 71
0.6320833333333333 72
0.6320833333333333 73
0.6320833333333333 74
0.6320833333333333 75
0.6320833333333333 76
0.6320833333333333 77
0.6320833333333333 78
0.6320833333333333 79
0.6320833333333333 80
0.6320833333333333 81
0.6320833333333333 82
0.6320833333333333 83
0.6320833333333333 84
0.6320833333333333 85
0.6320833333333333 86
0.6320833333333333 87
0.6320833333333333 88
0.6320833333333333 89
0.6320833333333333 90
0.6320833333333333 91
0.6320833333333333 92
0.6320833333333333 93
0.6320833333333333 94
0.6320833333333333 95
0.6320833333333333 96
0.6320833333333333 97
0.6320833333333333 98
0.6320833333333333 99
0.6320833333333333 100
0.6320833333333333 1
0.6320833333333333 2
0.6320833333333333 3
0.6320833333333333 4
0.6320833333333333 5
0.6320833333333333 6
0.6320833333333333 7
0.6320833333333333 8
0.6320833333333333 9
0.6320833333333333 10
0.6320833333333333 11
0.6320833333333333 12
0.6320833333333333 13
0.6320833333333333 14
0.6320833333333333 15
0.6320833333333333 16
0.6320833333333333 17
0.6320833333333333 18
0.6320833333333333 19
0.6320833333333333 20
0.6320833333333333 21
0.6320833333333333 22
0.6320833333333333 23
0.6320833333333333 24
0.6320833333333333 25
0.6320833333333333 26
0.6320833333333333 27
0.6320833333333333 28
0.6320833333333333 29
0.6320833333333333 30
0.6320833333333333 31
0.6320833333333333 32
0.6320833333333333 33
0.6320833333333333 34
0.6320833333333333 35
0.6320833333333333 36
0.6320833333333333 37
0.6320833333333333 38
0.6320833333333333 39
0.6320833333333333 40
0.6320833333333333 41
0.6320833333333333 42
0.6320833333333333 43
0.6320833333333333 44
0.6320833333333333 45
0.6320833333333333 46
0.6320833333333333 47
0.6320833333333333 48
0.6320833333333333 49
0.6320833333333333 50
0.6320833333333333 51
0.6320833333333333 52
0.6320833333333333 53
0.6320833333333333 54
0.6320833333333333 55
0.6320833333333333 56
0.6320833333333333 57
0.6320833333333333 58
0.6320833333333333 59
0.6320833333333333 60
0.6320833333333333 61
0.6320833333333333 62
0.6320833333333333 63
0.6320833333333333 64
0.6320833333333333 65
0.6320833333333333 66
0.6320833333333333 67
0.6320833333333333 68
0.6320833333333333 69
0.6320833333333333 70
0.6320833333333333 71
0.6320833333333333 72
0.6320833333333333 73
0.6320833333333333 74
0.6320833333333333 75
0.6320833333333333 76
0.6320833333333333 77
0.6320833333333333 78
0.6320833333333333 79
0.6320833333333333 80
0.6320833333333333 81
0.6320833333333333 82
0.6320833333333333 83
0.6320833333333333 84
0.6320833333333333 85
0.6320833333333333 86
0.6320833333333333 87
0.6320833333333333 88
0.6320833333333333 89
0.6320833333333333 90
0.6320833333333333 91
0.6320833333333333 92
0.6320833333333333 93
0.6320833333333333 94
0.6320833333333333 95
0.6320833333333333 96
0.6320833333333333 97
0.6320833333333333 98
0.6320833333333333 99
0.6320833333333333 100
0.6320833333333333 1
0.6320833333333333 2
0.6320833333333333 3
0.6320833333333333 4
0.6320833333333333 5
0.6320833333333333 6
0.6320833333333333 7
0.6320833333333333 8
0.6320833333333333 9
0.6320833333333333 10
0.6320833333333333 11
0.6320833333333333 12
0.6320833333333333 13
0.6320833333333333 14
0.6320833333333333 15
0.6320833333333333 16
0.6320833333333333 17
0.6320833333333333 18
0.6320833333333333 19
0.6320833333333333 20
0.6320833333333333 21
0.6320833333333333 22
0.6320833333333333 23
0.6320833333333333 24
0.6320833333333333 25
0.6320833333333333 26
0.6320833333333333 27
0.6320833333333333 28
0.6320833333333333 29
0.6320833333333333 30
0.6320833333333333 31
0.6320833333333333 32
0.6320833333333333 33
0.6320833333333333 34
0.6320833333333333 35
0.6320833333333333 36
0.6320833333333333 37
0.6320833333333333 38
0.6320833333333333 39
0.6320833333333333 40
0.6320833333333333 41
0.6320833333333333 42
0.6320833333333333 43
0.6320833333333333 44
0.6320833333333333 45
0.6320833333333333 46
0.6320833333333333 47
0.6320833333333333 48
0.6320833333333333 49
0.6320833333333333 50
0.6320833333333333 51
0.6320833333333333 52
0.6320833333333333 53
0.6320833333333333 54
0.6320833333333333 55
0.6320833333333333 56
0.6320833333333333 57
0.6320833333333333 58
0.6320833333333333 59
0.6320833333333333 60
0.6320833333333333 61
0.6320833333333333 62
0.6320833333333333 63
0.6320833333333333 64
0.6320833333333333 65
0.6320833333333333 66
0.6320833333333333 67
0.6320833333333333 68
0.6320833333333333 69
0.6320833333333333 70
0.6320833333333333 71
0.6320833333333333 72
0.6320833333333333 73
0.6320833333333333 74
0.6320833333333333 75
0.6320833333333333 76
0.6320833333333333 77
0.6320833333333333 78
0.6320833333333333 79
0.6320833333333333 80
0.6320833333333333 81
0.6320833333333333 82
0.6320833333333333 83
0.6320833333333333 84
0.6320833333333333 85
0.6320833333333333 86
0.6320833333333333 87
0.6320833333333333 88
0.6320833333333333 89
0.6320833333333333 90
0.6320833333333333 91
0.6320833333333333 92
0.6320833333333333 93
0.6320833333333333 94
0.6320833333333333 95
0.6320833333333333 96
0.6320833333333333 97
0.6320833333333333 98
0.6320833333333333 99
0.6320833333333333 100
