# Supplementary material for: AMCFCN: attentive multi-view contrastive fusion clustering net
Source: PeerJ Comput Sci. 2024 Mar 5;10:e1906. doi: 10.7717/peerj-cs.1906 (PMC11636696; doi:10.7717/peerj-cs.1906)
Supplement: Supplemental Information 10 [file peerj-cs-10-1906-s010.txt]

0 1
0.4851278888053103 2
0.4908488945679974 3
0.4908488945679974 4
0.4908488945679974 5
0.49503720487057656 6
0.5166522922738611 7
0.5166522922738611 8
0.5185825207980452 9
0.5237641160767459 10
0.5237641160767459 11
0.5304525584835857 12
0.5357891967814623 13
0.5357891967814623 14
0.5372553355622987 15
0.5372553355622987 16
0.5372553355622987 17
0.5372553355622987 18
0.5381572096167332 19
0.5381572096167332 20
0.5381572096167332 21
0.5455906412902592 22
0.5455906412902592 23
0.5455906412902592 24
0.5455906412902592 25
0.5455906412902592 26
0.5455906412902592 27
0.5455906412902592 28
0.5455906412902592 29
0.5455906412902592 30
0.5455906412902592 31
0.5455906412902592 32
0.5455906412902592 33
0.5455906412902592 34
0.5463308738796958 35
0.5466570368981772 36
0.5466570368981772 37
0.5466570368981772 38
0.5466570368981772 39
0.5466570368981772 40
0.5490637616579065 41
0.5490637616579065 42
0.5490637616579065 43
0.5490637616579065 44
0.5490637616579065 45
0.5490637616579065 46
0.5490637616579065 47
0.5490637616579065 48
0.5490637616579065 49
0.5490637616579065 50
0.5490637616579065 51
0.5490637616579065 52
0.5490637616579065 53
0.5490637616579065 54
0.5490637616579065 55
0.5490637616579065 56
0.5490637616579065 57
0.5490637616579065 58
0.5490637616579065 59
0.5490637616579065 60
0.5490637616579065 61
0.5490637616579065 62
0.5490637616579065 63
0.5490637616579065 64
0.5490637616579065 65
0.5490637616579065 66
0.5490637616579065 67
0.5490637616579065 68
0.5490637616579065 69
0.5490637616579065 70
0.5490637616579065 71
0.5490637616579065 72
0.5490637616579065 73
0.5490637616579065 74
0.5490637616579065 75
0.5490637616579065 76
0.5490637616579065 77
0.5490637616579065 78
0.5490637616579065 79
0.5490637616579065 80
0.5490637616579065 81
0.5490637616579065 82
0.5490637616579065 83
0.5490637616579065 84
0.5490637616579065 85
0.5490637616579065 86
0.5490637616579065 87
0.5490637616579065 88
0.5490637616579065 89
0.5490637616579065 90
0.5490637616579065 91
0.5490637616579065 92
0.5490637616579065 93
0.5490637616579065 94
0.5490637616579065 95
0.5490637616579065 96
0.5490637616579065 97
0.5490637616579065 98
0.5490637616579065 99
0.5490637616579065 100
0.5490637616579065 1
0.5490637616579065 2
0.5490637616579065 3
0.5490637616579065 4
0.5490637616579065 5
0.5585926935305177 6
0.5585926935305177 7
0.5585926935305177 8
0.5585926935305177 9
0.5585926935305177 10
0.5585926935305177 11
0.5585926935305177 12
0.5585926935305177 13
0.5585926935305177 14
0.5585926935305177 15
0.5585926935305177 16
0.5585926935305177 17
0.5585926935305177 18
0.5585926935305177 19
0.5585926935305177 20
0.5585926935305177 21
0.5585926935305177 22
0.5585926935305177 23
0.5585926935305177 24
0.5585926935305177 25
0.5585926935305177 26
0.5585926935305177 27
0.5585926935305177 28
0.5585926935305177 29
0.5585926935305177 30
0.5585926935305177 31
0.5585926935305177 32
0.5585926935305177 33
0.5585926935305177 34
0.5585926935305177 35
0.5585926935305177 36
0.5585926935305177 37
0.5585926935305177 38
0.5585926935305177 39
0.5585926935305177 40
0.5585926935305177 41
0.5585926935305177 42
0.5585926935305177 43
0.5585926935305177 44
0.5585926935305177 45
0.5585926935305177 46
0.5585926935305177 47
0.5585926935305177 48
0.5585926935305177 49
0.5585926935305177 50
0.5585926935305177 51
0.5585926935305177 52
0.5585926935305177 53
0.5585926935305177 54
0.5585926935305177 55
0.5585926935305177 56
0.5585926935305177 57
0.5585926935305177 58
0.5585926935305177 59
0.5585926935305177 60
0.5585926935305177 61
0.5585926935305177 62
0.5585926935305177 63
0.5585926935305177 64
0.5585926935305177 65
0.5585926935305177 66
0.5585926935305177 67
0.5585926935305177 68
0.5585926935305177 69
0.5585926935305177 70
0.5585926935305177 71
0.5585926935305177 72
0.5585926935305177 73
0.5585926935305177 74
0.5585926935305177 75
0.5585926935305177 76
0.5585926935305177 77
0.5585926935305177 78
0.5585926935305177 79
0.5585926935305177 80
0.5585926935305177 81
0.5585926935305177 82
0.5585926935305177 83
0.5585926935305177 84
0.5585926935305177 85
0.5585926935305177 86
0.5585926935305177 87
0.5585926935305177 88
0.5585926935305177 89
0.5585926935305177 90
0.5585926935305177 91
0.5585926935305177 92
0.5585926935305177 93
0.5585926935305177 94
0.5585926935305177 95
0.5585926935305177 96
0.5585926935305177 97
0.5585926935305177 98
0.5585926935305177 99
0.5585926935305177 100
0.5585926935305177 1
0.5585926935305177 2
0.5585926935305177 3
0.5585926935305177 4
0.5585926935305177 5
0.5585926935305177 6
0.5585926935305177 7
0.5585926935305177 8
0.5585926935305177 9
0.5585926935305177 10
0.5585926935305177 11
0.5585926935305177 12
0.5585926935305177 13
0.5585926935305177 14
0.5585926935305177 15
0.5585926935305177 16
0.5585926935305177 17
0.5585926935305177 18
0.5585926935305177 19
0.5585926935305177 20
0.5585926935305177 21
0.5585926935305177 22
0.5585926935305177 23
0.5585926935305177 24
0.5585926935305177 25
0.5585926935305177 26
0.5585926935305177 27
0.5585926935305177 28
0.5585926935305177 29
0.5585926935305177 30
0.5585926935305177 31
0.5585926935305177 32
0.5585926935305177 33
0.5585926935305177 34
0.5585926935305177 35
0.5585926935305177 36
0.5585926935305177 37
0.5585926935305177 38
0.5585926935305177 39
0.5585926935305177 40
0.5585926935305177 41
0.5585926935305177 42
0.5585926935305177 43
0.5585926935305177 44
0.5585926935305177 45
0.5585926935305177 46
0.5585926935305177 47
0.5585926935305177 48
0.5585926935305177 49
0.5585926935305177 50
0.5585926935305177 51
0.5585926935305177 52
0.5585926935305177 53
0.5585926935305177 54
0.5585926935305177 55
0.5585926935305177 56
0.5585926935305177 57
0.5585926935305177 58
0.5585926935305177 59
0.5585926935305177 60
0.5585926935305177 61
0.5585926935305177 62
0.5585926935305177 63
0.5585926935305177 64
0.5585926935305177 65
0.5585926935305177 66
0.5585926935305177 67
0.5585926935305177 68
0.5585926935305177 69
0.5585926935305177 70
0.5585926935305177 71
0.5585926935305177 72
0.5585926935305177 73
0.5585926935305177 74
0.5585926935305177 75
0.5585926935305177 76
0.5585926935305177 77
0.5585926935305177 78
0.5585926935305177 79
0.5585926935305177 80
0.5585926935305177 81
0.5585926935305177 82
0.5585926935305177 83
0.5585926935305177 84
0.5585926935305177 85
0.5585926935305177 86
0.5585926935305177 87
0.5585926935305177 88
0.5585926935305177 89
0.5585926935305177 90
0.5585926935305177 91
0.5585926935305177 92
0.5585926935305177 93
0.5585926935305177 94
0.5585926935305177 95
0.5585926935305177 96
0.5585926935305177 97
0.5585926935305177 98
0.5585926935305177 99
0.5585926935305177 100
0.5585926935305177 1
0.5585926935305177 2
0.5585926935305177 3
0.5585926935305177 4
0.5585926935305177 5
0.5585926935305177 6
0.5585926935305177 7
0.5585926935305177 8
0.5585926935305177 9
0.5585926935305177 10
0.5585926935305177 11
0.5585926935305177 12
0.5585926935305177 13
0.5585926935305177 14
0.5585926935305177 15
0.5585926935305177 16
0.5585926935305177 17
0.5585926935305177 18
0.5585926935305177 19
0.5585926935305177 20
0.5585926935305177 21
0.5585926935305177 22
0.5585926935305177 23
0.5585926935305177 24
0.5585926935305177 25
0.5585926935305177 26
0.5585926935305177 27
0.5585926935305177 28
0.5585926935305177 29
0.5585926935305177 30
0.5585926935305177 31
0.5585926935305177 32
0.5585926935305177 33
0.5585926935305177 34
0.5585926935305177 35
0.5585926935305177 36
0.5585926935305177 37
0.5585926935305177 38
0.5585926935305177 39
0.5585926935305177 40
0.5585926935305177 41
0.5585926935305177 42
0.5585926935305177 43
0.5585926935305177 44
0.5585926935305177 45
0.5585926935305177 46
0.5585926935305177 47
0.5585926935305177 48
0.5585926935305177 49
0.5585926935305177 50
0.5585926935305177 51
0.5585926935305177 52
0.5585926935305177 53
0.5585926935305177 54
0.5585926935305177 55
0.5585926935305177 56
0.5585926935305177 57
0.5585926935305177 58
0.5585926935305177 59
0.5585926935305177 60
0.5585926935305177 61
0.5585926935305177 62
0.5585926935305177 63
0.5585926935305177 64
0.5585926935305177 65
0.5585926935305177 66
0.5585926935305177 67
0.5585926935305177 68
0.5585926935305177 69
0.5585926935305177 70
0.5585926935305177 71
0.5585926935305177 72
0.5585926935305177 73
0.5585926935305177 74
0.5585926935305177 75
0.5585926935305177 76
0.5585926935305177 77
0.5585926935305177 78
0.5585926935305177 79
0.5585926935305177 80
0.5585926935305177 81
0.5585926935305177 82
0.5585926935305177 83
0.5585926935305177 84
0.5585926935305177 85
0.5585926935305177 86
0.5585926935305177 87
0.5585926935305177 88
0.5585926935305177 89
0.5585926935305177 90
0.5585926935305177 91
0.5585926935305177 92
0.5585926935305177 93
0.5585926935305177 94
0.5585926935305177 95
0.5585926935305177 96
0.5585926935305177 97
0.5585926935305177 98
0.5585926935305177 99
0.5585926935305177 100
0.5585926935305177 1
0.5585926935305177 2
0.5585926935305177 3
0.5585926935305177 4
0.5585926935305177 5
0.5585926935305177 6
0.5585926935305177 7
0.5585926935305177 8
0.5585926935305177 9
0.5585926935305177 10
0.5585926935305177 11
0.5585926935305177 12
0.5585926935305177 13
0.5585926935305177 14
0.5585926935305177 15
0.5585926935305177 16
0.5585926935305177 17
0.5585926935305177 18
0.5585926935305177 19
0.5585926935305177 20
0.5585926935305177 21
0.5585926935305177 22
0.5585926935305177 23
0.5585926935305177 24
0.5585926935305177 25
0.5585926935305177 26
0.5585926935305177 27
0.5585926935305177 28
0.5585926935305177 29
0.5585926935305177 30
0.5585926935305177 31
0.5585926935305177 32
0.5585926935305177 33
0.5585926935305177 34
0.5585926935305177 35
0.5585926935305177 36
0.5585926935305177 37
0.5585926935305177 38
0.5585926935305177 39
0.5585926935305177 40
0.5585926935305177 41
0.5585926935305177 42
0.5585926935305177 43
0.5585926935305177 44
0.5585926935305177 45
0.5585926935305177 46
0.5585926935305177 47
0.5585926935305177 48
0.5585926935305177 49
0.5585926935305177 50
0.5585926935305177 51
0.5585926935305177 52
0.5585926935305177 53
0.5585926935305177 54
0.5585926935305177 55
0.5585926935305177 56
0.5585926935305177 57
0.5585926935305177 58
0.5585926935305177 59
0.5585926935305177 60
0.5585926935305177 61
0.5585926935305177 62
0.5585926935305177 63
0.5585926935305177 64
0.5585926935305177 65
0.5585926935305177 66
0.5585926935305177 67
0.5585926935305177 68
0.5585926935305177 69
0.5585926935305177 70
0.5585926935305177 71
0.5585926935305177 72
0.5585926935305177 73
0.5585926935305177 74
0.5585926935305177 75
0.5585926935305177 76
0.5585926935305177 77
0.5585926935305177 78
0.5585926935305177 79
0.5585926935305177 80
0.5585926935305177 81
0.5585926935305177 82
0.5585926935305177 83
0.5585926935305177 84
0.5585926935305177 85
0.5585926935305177 86
0.5585926935305177 87
0.5585926935305177 88
0.5585926935305177 89
0.5585926935305177 90
0.5585926935305177 91
0.5585926935305177 92
0.5585926935305177 93
0.5585926935305177 94
0.5585926935305177 95
0.5585926935305177 96
0.5585926935305177 97
0.5585926935305177 98
0.5585926935305177 99
0.5585926935305177 100
0.5585926935305177 1
0.5585926935305177 2
0.5585926935305177 3
0.5585926935305177 4
0.5585926935305177 5
0.5585926935305177 6
0.5585926935305177 7
0.5585926935305177 8
0.5585926935305177 9
0.5585926935305177 10
0.5585926935305177 11
0.5585926935305177 12
0.5585926935305177 13
0.5585926935305177 14
0.5585926935305177 15
0.5585926935305177 16
0.5585926935305177 17
0.5585926935305177 18
0.5585926935305177 19
0.5585926935305177 20
0.5585926935305177 21
0.5585926935305177 22
0.5585926935305177 23
0.5585926935305177 24
0.5585926935305177 25
0.5585926935305177 26
0.5585926935305177 27
0.5585926935305177 28
0.5585926935305177 29
0.5585926935305177 30
0.5585926935305177 31
0.5585926935305177 32
0.5585926935305177 33
0.5585926935305177 34
0.5585926935305177 35
0.5585926935305177 36
0.5585926935305177 37
0.5585926935305177 38
0.5585926935305177 39
0.5585926935305177 40
0.5585926935305177 41
0.5585926935305177 42
0.5585926935305177 43
0.5585926935305177 44
0.5585926935305177 45
0.5585926935305177 46
0.5585926935305177 47
0.5585926935305177 48
0.5585926935305177 49
0.5585926935305177 50
0.5585926935305177 51
0.5585926935305177 52
0.5585926935305177 53
0.5585926935305177 54
0.5585926935305177 55
0.5585926935305177 56
0.5585926935305177 57
0.5585926935305177 58
0.5585926935305177 59
0.5585926935305177 60
0.5585926935305177 61
0.5585926935305177 62
0.5585926935305177 63
0.5585926935305177 64
0.5585926935305177 65
0.5585926935305177 66
0.5585926935305177 67
0.5585926935305177 68
0.5585926935305177 69
0.5585926935305177 70
0.5585926935305177 71
0.5585926935305177 72
0.5585926935305177 73
0.5585926935305177 74
0.5585926935305177 75
0.5585926935305177 76
0.5585926935305177 77
0.5585926935305177 78
0.5585926935305177 79
0.5585926935305177 80
0.5585926935305177 81
0.5585926935305177 82
0.5585926935305177 83
0.5585926935305177 84
0.5585926935305177 85
0.5585926935305177 86
0.5585926935305177 87
0.5585926935305177 88
0.5585926935305177 89
0.5585926935305177 90
0.5585926935305177 91
0.5585926935305177 92
0.5585926935305177 93
0.5585926935305177 94
0.5585926935305177 95
0.5585926935305177 96
0.5585926935305177 97
0.5585926935305177 98
0.5585926935305177 99
0.5585926935305177 100
0.5585926935305177 1
0.5585926935305177 2
0.5585926935305177 3
0.5585926935305177 4
0.5585926935305177 5
0.5585926935305177 6
0.5585926935305177 7
0.5585926935305177 8
0.5585926935305177 9
0.5585926935305177 10
0.5585926935305177 11
0.5585926935305177 12
0.5585926935305177 13
0.5585926935305177 14
0.5585926935305177 15
0.5585926935305177 16
0.5585926935305177 17
0.5585926935305177 18
0.5585926935305177 19
0.5585926935305177 20
0.5585926935305177 21
0.5585926935305177 22
0.5585926935305177 23
0.5585926935305177 24
0.5585926935305177 25
0.5585926935305177 26
0.5585926935305177 27
0.5585926935305177 28
0.5585926935305177 29
0.5585926935305177 30
0.5585926935305177 31
0.5585926935305177 32
0.5585926935305177 33
0.5585926935305177 34
0.5585926935305177 35
0.5585926935305177 36
0.5585926935305177 37
0.5585926935305177 38
0.5585926935305177 39
0.5585926935305177 40
0.5585926935305177 41
0.5585926935305177 42
0.5585926935305177 43
0.5585926935305177 44
0.5585926935305177 45
0.5585926935305177 46
0.5585926935305177 47
0.5585926935305177 48
0.5585926935305177 49
0.5585926935305177 50
0.5585926935305177 51
0.5585926935305177 52
0.5585926935305177 53
0.5585926935305177 54
0.5585926935305177 55
0.5585926935305177 56
0.5585926935305177 57
0.5585926935305177 58
0.5585926935305177 59
0.5585926935305177 60
0.5585926935305177 61
0.5585926935305177 62
0.5585926935305177 63
0.5585926935305177 64
0.5585926935305177 65
0.5585926935305177 66
0.5585926935305177 67
0.5585926935305177 68
0.5585926935305177 69
0.5585926935305177 70
0.5585926935305177 71
0.5585926935305177 72
0.5585926935305177 73
0.5585926935305177 74
0.5585926935305177 75
0.5585926935305177 76
0.5585926935305177 77
0.5585926935305177 78
0.5585926935305177 79
0.5585926935305177 80
0.5585926935305177 81
0.5585926935305177 82
0.5585926935305177 83
0.5585926935305177 84
0.5585926935305177 85
0.5585926935305177 86
0.5585926935305177 87
0.5585926935305177 88
0.5585926935305177 89
0.5585926935305177 90
0.5585926935305177 91
0.5585926935305177 92
0.5585926935305177 93
0.5585926935305177 94
0.5585926935305177 95
0.5585926935305177 96
0.5585926935305177 97
0.5585926935305177 98
0.5585926935305177 99
0.5585926935305177 100
0.5585926935305177 1
0.5585926935305177 2
0.5585926935305177 3
0.5585926935305177 4
0.5585926935305177 5
0.5585926935305177 6
0.5585926935305177 7
0.5585926935305177 8
0.5585926935305177 9
0.5585926935305177 10
0.5585926935305177 11
0.5585926935305177 12
0.5585926935305177 13
0.5585926935305177 14
0.5585926935305177 15
0.5585926935305177 16
0.5585926935305177 17
0.5585926935305177 18
0.5585926935305177 19
0.5585926935305177 20
0.5585926935305177 21
0.5585926935305177 22
0.5585926935305177 23
0.5585926935305177 24
0.5585926935305177 25
0.5585926935305177 26
0.5585926935305177 27
0.5585926935305177 28
0.5585926935305177 29
0.5585926935305177 30
0.5585926935305177 31
0.5585926935305177 32
0.5585926935305177 33
0.5585926935305177 34
0.5585926935305177 35
0.5585926935305177 36
0.5585926935305177 37
0.5585926935305177 38
0.5585926935305177 39
0.5585926935305177 40
0.5585926935305177 41
0.5585926935305177 42
0.5585926935305177 43
0.5585926935305177 44
0.5585926935305177 45
0.5585926935305177 46
0.5585926935305177 47
0.5585926935305177 48
0.5585926935305177 49
0.5585926935305177 50
0.5585926935305177 51
0.5585926935305177 52
0.5585926935305177 53
0.5585926935305177 54
0.5585926935305177 55
0.5585926935305177 56
0.5585926935305177 57
0.5585926935305177 58
0.5585926935305177 59
0.5585926935305177 60
0.5585926935305177 61
0.5585926935305177 62
0.5585926935305177 63
0.5585926935305177 64
0.5585926935305177 65
0.5585926935305177 66
0.5585926935305177 67
0.5585926935305177 68
0.5585926935305177 69
0.5585926935305177 70
0.5585926935305177 71
0.5585926935305177 72
0.5585926935305177 73
0.5585926935305177 74
0.5585926935305177 75
0.5585926935305177 76
0.5585926935305177 77
0.5585926935305177 78
0.5585926935305177 79
0.5585926935305177 80
0.5585926935305177 81
0.5585926935305177 82
0.5585926935305177 83
0.5585926935305177 84
0.5585926935305177 85
0.5585926935305177 86
0.5585926935305177 87
0.5585926935305177 88
0.5585926935305177 89
0.5585926935305177 90
0.5585926935305177 91
0.5585926935305177 92
0.5585926935305177 93
0.5585926935305177 94
0.5585926935305177 95
0.5585926935305177 96
0.5585926935305177 97
0.5585926935305177 98
0.5585926935305177 99
0.5585926935305177 100
0.5585926935305177 1
0.5585926935305177 2
0.5585926935305177 3
0.5585926935305177 4
0.5585926935305177 5
0.5585926935305177 6
0.5585926935305177 7
0.5585926935305177 8
0.5585926935305177 9
0.5585926935305177 10
0.5585926935305177 11
0.5585926935305177 12
0.5585926935305177 13
0.5585926935305177 14
0.5585926935305177 15
0.5585926935305177 16
0.5585926935305177 17
0.5585926935305177 18
0.5585926935305177 19
0.5585926935305177 20
0.5585926935305177 21
0.5585926935305177 22
0.5585926935305177 23
0.5585926935305177 24
0.5585926935305177 25
0.5585926935305177 26
0.5585926935305177 27
0.5585926935305177 28
0.5585926935305177 29
0.5585926935305177 30
0.5585926935305177 31
0.5585926935305177 32
0.5585926935305177 33
0.5585926935305177 34
0.5585926935305177 35
0.5585926935305177 36
0.5585926935305177 37
0.5585926935305177 38
0.5585926935305177 39
0.5585926935305177 40
0.5585926935305177 41
0.5585926935305177 42
0.5585926935305177 43
0.5585926935305177 44
0.5585926935305177 45
0.5585926935305177 46
0.5585926935305177 47
0.5585926935305177 48
0.5585926935305177 49
0.5585926935305177 50
0.5585926935305177 51
0.5585926935305177 52
0.5585926935305177 53
0.5585926935305177 54
0.5585926935305177 55
0.5585926935305177 56
0.5585926935305177 57
0.5585926935305177 58
0.5585926935305177 59
0.5585926935305177 60
0.5585926935305177 61
0.5585926935305177 62
0.5585926935305177 63
0.5585926935305177 64
0.5585926935305177 65
0.5585926935305177 66
0.5585926935305177 67
0.5585926935305177 68
0.5585926935305177 69
0.5585926935305177 70
0.5585926935305177 71
0.5585926935305177 72
0.5585926935305177 73
0.5585926935305177 74
0.5585926935305177 75
0.5585926935305177 76
0.5585926935305177 77
0.5585926935305177 78
0.5585926935305177 79
0.5585926935305177 80
0.5585926935305177 81
0.5585926935305177 82
0.5585926935305177 83
0.5585926935305177 84
0.5585926935305177 85
0.5585926935305177 86
0.5585926935305177 87
0.5585926935305177 88
0.5585926935305177 89
0.5585926935305177 90
0.5585926935305177 91
0.5585926935305177 92
0.5585926935305177 93
0.5585926935305177 94
0.5585926935305177 95
0.5585926935305177 96
0.5585926935305177 97
0.5585926935305177 98
0.5585926935305177 99
0.5585926935305177 100
0.5585926935305177 1
0.5585926935305177 2
0.5585926935305177 3
0.5585926935305177 4
0.5585926935305177 5
0.5585926935305177 6
0.5585926935305177 7
0.5585926935305177 8
0.5585926935305177 9
0.5585926935305177 10
0.5585926935305177 11
0.5585926935305177 12
0.5585926935305177 13
0.5585926935305177 14
0.5585926935305177 15
0.5585926935305177 16
0.5585926935305177 17
0.5585926935305177 18
0.5585926935305177 19
0.5585926935305177 20
0.5585926935305177 21
0.5585926935305177 22
0.5585926935305177 23
0.5585926935305177 24
0.5585926935305177 25
0.5585926935305177 26
0.5585926935305177 27
0.5585926935305177 28
0.5585926935305177 29
0.5585926935305177 30
0.5585926935305177 31
0.5585926935305177 32
0.5585926935305177 33
0.5585926935305177 34
0.5585926935305177 35
0.5585926935305177 36
0.5585926935305177 37
0.5585926935305177 38
0.5585926935305177 39
0.5585926935305177 40
0.5585926935305177 41
0.5585926935305177 42
0.5585926935305177 43
0.5585926935305177 44
0.5585926935305177 45
0.5585926935305177 46
0.5585926935305177 47
0.5585926935305177 48
0.5585926935305177 49
0.5585926935305177 50
0.5585926935305177 51
0.5585926935305177 52
0.5585926935305177 53
0.5585926935305177 54
0.5585926935305177 55
0.5585926935305177 56
0.5585926935305177 57
0.5585926935305177 58
0.5585926935305177 59
0.5585926935305177 60
0.5585926935305177 61
0.5585926935305177 62
0.5585926935305177 63
0.5585926935305177 64
0.5585926935305177 65
0.5585926935305177 66
0.5585926935305177 67
0.5585926935305177 68
0.5585926935305177 69
0.5585926935305177 70
0.5585926935305177 71
0.5585926935305177 72
0.5585926935305177 73
0.5585926935305177 74
0.5585926935305177 75
0.5585926935305177 76
0.5585926935305177 77
0.5585926935305177 78
0.5585926935305177 79
0.5585926935305177 80
0.5585926935305177 81
0.5585926935305177 82
0.5585926935305177 83
0.5585926935305177 84
0.5585926935305177 85
0.5585926935305177 86
0.5585926935305177 87
0.5585926935305177 88
0.5585926935305177 89
0.5585926935305177 90
0.5585926935305177 91
0.5585926935305177 92
0.5585926935305177 93
0.5585926935305177 94
0.5585926935305177 95
0.5585926935305177 96
0.5585926935305177 97
0.5585926935305177 98
0.5585926935305177 99
0.5585926935305177 100
0.5585926935305177 1
0.5585926935305177 2
0.5585926935305177 3
0.5585926935305177 4
0.5585926935305177 5
0.5585926935305177 6
0.5585926935305177 7
0.5585926935305177 8
0.5585926935305177 9
0.5585926935305177 10
0.5585926935305177 11
0.5585926935305177 12
0.5585926935305177 13
0.5585926935305177 14
0.5585926935305177 15
0.5585926935305177 16
0.5585926935305177 17
0.5585926935305177 18
0.5585926935305177 19
0.5585926935305177 20
0.5585926935305177 21
0.5585926935305177 22
0.5585926935305177 23
0.5585926935305177 24
0.5585926935305177 25
0.5585926935305177 26
0.5585926935305177 27
0.5585926935305177 28
0.5585926935305177 29
0.5585926935305177 30
0.5585926935305177 31
0.5585926935305177 32
0.5585926935305177 33
0.5585926935305177 34
0.5585926935305177 35
0.5585926935305177 36
0.5585926935305177 37
0.5585926935305177 38
0.5585926935305177 39
0.5585926935305177 40
0.5585926935305177 41
0.5585926935305177 42
0.5585926935305177 43
0.5585926935305177 44
0.5585926935305177 45
0.5585926935305177 46
0.5585926935305177 47
0.5585926935305177 48
0.5585926935305177 49
0.5585926935305177 50
0.5585926935305177 51
0.5585926935305177 52
0.5585926935305177 53
0.5585926935305177 54
0.5585926935305177 55
0.5585926935305177 56
0.5585926935305177 57
0.5585926935305177 58
0.5585926935305177 59
0.5585926935305177 60
0.5585926935305177 61
0.5585926935305177 62
0.5585926935305177 63
0.5585926935305177 64
0.5585926935305177 65
0.5585926935305177 66
0.5585926935305177 67
0.5585926935305177 68
0.5585926935305177 69
0.5585926935305177 70
0.5585926935305177 71
0.5585926935305177 72
0.5585926935305177 73
0.5585926935305177 74
0.5585926935305177 75
0.5585926935305177 76
0.5585926935305177 77
0.5585926935305177 78
0.5585926935305177 79
0.5585926935305177 80
0.5585926935305177 81
0.5585926935305177 82
0.5585926935305177 83
0.5585926935305177 84
0.5585926935305177 85
0.5585926935305177 86
0.5585926935305177 87
0.5585926935305177 88
0.5585926935305177 89
0.5585926935305177 90
0.5585926935305177 91
0.5585926935305177 92
0.5585926935305177 93
0.5585926935305177 94
0.5585926935305177 95
0.5585926935305177 96
0.5585926935305177 97
0.5585926935305177 98
0.5585926935305177 99
0.5585926935305177 100
0.5585926935305177 1
0.5585926935305177 2
0.5585926935305177 3
0.5585926935305177 4
0.5585926935305177 5
0.5585926935305177 6
0.5585926935305177 7
0.5585926935305177 8
0.5585926935305177 9
0.5585926935305177 10
0.5585926935305177 11
0.5585926935305177 12
0.5585926935305177 13
0.5585926935305177 14
0.5585926935305177 15
0.5585926935305177 16
0.5585926935305177 17
0.5585926935305177 18
0.5585926935305177 19
0.5585926935305177 20
0.5585926935305177 21
0.5585926935305177 22
0.5585926935305177 23
0.5585926935305177 24
0.5585926935305177 25
0.5585926935305177 26
0.5585926935305177 27
0.5585926935305177 28
0.5585926935305177 29
0.5585926935305177 30
0.5585926935305177 31
0.5585926935305177 32
0.5585926935305177 33
0.5585926935305177 34
0.5585926935305177 35
0.5585926935305177 36
0.5585926935305177 37
0.5585926935305177 38
0.5585926935305177 39
0.5585926935305177 40
0.5585926935305177 41
0.5585926935305177 42
0.5585926935305177 43
0.5585926935305177 44
0.5585926935305177 45
0.5585926935305177 46
0.5585926935305177 47
0.5585926935305177 48
0.5585926935305177 49
0.5585926935305177 50
0.5585926935305177 51
0.5585926935305177 52
0.5585926935305177 53
0.5585926935305177 54
0.5585926935305177 55
0.5585926935305177 56
0.5585926935305177 57
0.5585926935305177 58
0.5585926935305177 59
0.5585926935305177 60
0.5585926935305177 61
0.5585926935305177 62
0.5585926935305177 63
0.5585926935305177 64
0.5585926935305177 65
0.5585926935305177 66
0.5585926935305177 67
0.5585926935305177 68
0.5585926935305177 69
0.5585926935305177 70
0.5585926935305177 71
0.5585926935305177 72
0.5585926935305177 73
0.5585926935305177 74
0.5585926935305177 75
0.5585926935305177 76
0.5585926935305177 77
0.5585926935305177 78
0.5585926935305177 79
0.5585926935305177 80
0.5585926935305177 81
0.5585926935305177 82
0.5585926935305177 83
0.5585926935305177 84
0.5585926935305177 85
0.5585926935305177 86
0.5585926935305177 87
0.5585926935305177 88
0.5585926935305177 89
0.5585926935305177 90
0.5585926935305177 91
0.5585926935305177 92
0.5585926935305177 93
0.5585926935305177 94
0.5585926935305177 95
0.5585926935305177 96
0.5585926935305177 97
0.5585926935305177 98
0.5585926935305177 99
0.5585926935305177 100
0.5585926935305177 1
0.5585926935305177 2
0.5585926935305177 3
0.5585926935305177 4
0.5585926935305177 5
0.5585926935305177 6
0.5585926935305177 7
0.5585926935305177 8
0.5585926935305177 9
0.5585926935305177 10
0.5585926935305177 11
0.5585926935305177 12
0.5585926935305177 13
0.5585926935305177 14
0.5585926935305177 15
0.5585926935305177 16
0.5585926935305177 17
0.5585926935305177 18
0.5585926935305177 19
0.5585926935305177 20
0.5585926935305177 21
0.5585926935305177 22
0.5585926935305177 23
0.5585926935305177 24
0.5585926935305177 25
0.5585926935305177 26
0.5585926935305177 27
0.5585926935305177 28
0.5585926935305177 29
0.5585926935305177 30
0.5585926935305177 31
0.5585926935305177 32
0.5585926935305177 33
0.5585926935305177 34
0.5585926935305177 35
0.5585926935305177 36
0.5585926935305177 37
0.5585926935305177 38
0.5585926935305177 39
0.5585926935305177 40
0.5585926935305177 41
0.5585926935305177 42
0.5585926935305177 43
0.5585926935305177 44
0.5585926935305177 45
0.5585926935305177 46
0.5585926935305177 47
0.5585926935305177 48
0.5585926935305177 49
0.5585926935305177 50
0.5585926935305177 51
0.5585926935305177 52
0.5585926935305177 53
0.5585926935305177 54
0.5585926935305177 55
0.5585926935305177 56
0.5585926935305177 57
0.5585926935305177 58
0.5585926935305177 59
0.5585926935305177 60
0.5585926935305177 61
0.5585926935305177 62
0.5585926935305177 63
0.5585926935305177 64
0.5585926935305177 65
0.5585926935305177 66
0.5585926935305177 67
0.5585926935305177 68
0.5585926935305177 69
0.5585926935305177 70
0.5585926935305177 71
0.5585926935305177 72
0.5585926935305177 73
0.5585926935305177 74
0.5585926935305177 75
0.5585926935305177 76
0.5585926935305177 77
0.5585926935305177 78
0.5585926935305177 79
0.5585926935305177 80
0.5585926935305177 81
0.5585926935305177 82
0.5585926935305177 83
0.5585926935305177 84
0.5585926935305177 85
0.5585926935305177 86
0.5585926935305177 87
0.5585926935305177 88
0.5585926935305177 89
0.5585926935305177 90
0.5585926935305177 91
0.5585926935305177 92
0.5585926935305177 93
0.5585926935305177 94
0.5585926935305177 95
0.5585926935305177 96
0.5585926935305177 97
0.5585926935305177 98
0.5585926935305177 99
0.5585926935305177 100
0.5585926935305177 1
0.5585926935305177 2
0.5585926935305177 3
0.5585926935305177 4
0.5585926935305177 5
0.5585926935305177 6
0.5585926935305177 7
0.5585926935305177 8
0.5585926935305177 9
0.5585926935305177 10
0.5585926935305177 11
0.5585926935305177 12
0.5585926935305177 13
0.5585926935305177 14
0.5585926935305177 15
0.5585926935305177 16
0.5585926935305177 17
0.5585926935305177 18
0.5585926935305177 19
0.5585926935305177 20
0.5585926935305177 21
0.5585926935305177 22
0.5585926935305177 23
0.5585926935305177 24
0.5585926935305177 25
0.5585926935305177 26
0.5585926935305177 27
0.5585926935305177 28
0.5585926935305177 29
0.5585926935305177 30
0.5585926935305177 31
0.5585926935305177 32
0.5585926935305177 33
0.5585926935305177 34
0.5585926935305177 35
0.5585926935305177 36
0.5585926935305177 37
0.5585926935305177 38
0.5585926935305177 39
0.5585926935305177 40
0.5585926935305177 41
0.5585926935305177 42
0.5585926935305177 43
0.5585926935305177 44
0.5585926935305177 45
0.5585926935305177 46
0.5585926935305177 47
0.5585926935305177 48
0.5585926935305177 49
0.5585926935305177 50
0.5585926935305177 51
0.5585926935305177 52
0.5585926935305177 53
0.5585926935305177 54
0.5585926935305177 55
0.5585926935305177 56
0.5585926935305177 57
0.5585926935305177 58
0.5585926935305177 59
0.5585926935305177 60
0.5585926935305177 61
0.5585926935305177 62
0.5585926935305177 63
0.5585926935305177 64
0.5585926935305177 65
0.5585926935305177 66
0.5585926935305177 67
0.5585926935305177 68
0.5585926935305177 69
0.5585926935305177 70
0.5585926935305177 71
0.5585926935305177 72
0.5585926935305177 73
0.5585926935305177 74
0.5585926935305177 75
0.5585926935305177 76
0.5585926935305177 77
0.5585926935305177 78
0.5585926935305177 79
0.5585926935305177 80
0.5585926935305177 81
0.5585926935305177 82
0.5585926935305177 83
0.5585926935305177 84
0.5585926935305177 85
0.5585926935305177 86
0.5585926935305177 87
0.5585926935305177 88
0.5585926935305177 89
0.5585926935305177 90
0.5585926935305177 91
0.5585926935305177 92
0.5585926935305177 93
0.5585926935305177 94
0.5585926935305177 95
0.5585926935305177 96
0.5585926935305177 97
0.5585926935305177 98
0.5585926935305177 99
0.5585926935305177 100
0.5585926935305177 1
0.5585926935305177 2
0.5585926935305177 3
0.5585926935305177 4
0.5585926935305177 5
0.5585926935305177 6
0.5585926935305177 7
0.5585926935305177 8
0.5585926935305177 9
0.5585926935305177 10
0.5585926935305177 11
0.5585926935305177 12
0.5585926935305177 13
0.5585926935305177 14
0.5585926935305177 15
0.5585926935305177 16
0.5585926935305177 17
0.5585926935305177 18
0.5585926935305177 19
0.5585926935305177 20
0.5585926935305177 21
0.5585926935305177 22
0.5585926935305177 23
0.5585926935305177 24
0.5585926935305177 25
0.5585926935305177 26
0.5585926935305177 27
0.5585926935305177 28
0.5585926935305177 29
0.5585926935305177 30
0.5585926935305177 31
0.5585926935305177 32
0.5585926935305177 33
0.5585926935305177 34
0.5585926935305177 35
0.5585926935305177 36
0.5585926935305177 37
0.5585926935305177 38
0.5585926935305177 39
0.5585926935305177 40
0.5585926935305177 41
0.5585926935305177 42
0.5585926935305177 43
0.5585926935305177 44
0.5585926935305177 45
0.5585926935305177 46
0.5585926935305177 47
0.5585926935305177 48
0.5585926935305177 49
0.5585926935305177 50
0.5585926935305177 51
0.5585926935305177 52
0.5585926935305177 53
0.5585926935305177 54
0.5585926935305177 55
0.5585926935305177 56
0.5585926935305177 57
0.5585926935305177 58
0.5585926935305177 59
0.5585926935305177 60
0.5585926935305177 61
0.5585926935305177 62
0.5585926935305177 63
0.5585926935305177 64
0.5585926935305177 65
0.5585926935305177 66
0.5585926935305177 67
0.5585926935305177 68
0.5585926935305177 69
0.5585926935305177 70
0.5585926935305177 71
0.5585926935305177 72
0.5585926935305177 73
0.5585926935305177 74
0.5585926935305177 75
0.5585926935305177 76
0.5585926935305177 77
0.5585926935305177 78
0.5585926935305177 79
0.5585926935305177 80
0.5585926935305177 81
0.5585926935305177 82
0.5585926935305177 83
0.5585926935305177 84
0.5585926935305177 85
0.5585926935305177 86
0.5585926935305177 87
0.5585926935305177 88
0.5585926935305177 89
0.5585926935305177 90
0.5585926935305177 91
0.5585926935305177 92
0.5585926935305177 93
0.5585926935305177 94
0.5585926935305177 95
0.5585926935305177 96
0.5585926935305177 97
0.5585926935305177 98
0.5585926935305177 99
0.5585926935305177 100
0.5585926935305177 1
0.5585926935305177 2
0.5585926935305177 3
0.5585926935305177 4
0.5585926935305177 5
0.5585926935305177 6
0.5585926935305177 7
0.5585926935305177 8
0.5585926935305177 9
0.5585926935305177 10
0.5585926935305177 11
0.5585926935305177 12
0.5585926935305177 13
0.5585926935305177 14
0.5585926935305177 15
0.5585926935305177 16
0.5585926935305177 17
0.5585926935305177 18
0.5585926935305177 19
0.5585926935305177 20
0.5585926935305177 21
0.5585926935305177 22
0.5585926935305177 23
0.5585926935305177 24
0.5585926935305177 25
0.5585926935305177 26
0.5585926935305177 27
0.5585926935305177 28
0.5585926935305177 29
0.5585926935305177 30
0.5585926935305177 31
0.5585926935305177 32
0.5585926935305177 33
0.5585926935305177 34
0.5585926935305177 35
0.5585926935305177 36
0.5585926935305177 37
0.5585926935305177 38
0.5585926935305177 39
0.5585926935305177 40
0.5585926935305177 41
0.5585926935305177 42
0.5585926935305177 43
0.5585926935305177 44
0.5585926935305177 45
0.5585926935305177 46
0.5585926935305177 47
0.5585926935305177 48
0.5585926935305177 49
0.5585926935305177 50
0.5585926935305177 51
0.5585926935305177 52
0.5585926935305177 53
0.5585926935305177 54
0.5585926935305177 55
0.5585926935305177 56
0.5585926935305177 57
0.5585926935305177 58
0.5585926935305177 59
0.5585926935305177 60
0.5585926935305177 61
0.5585926935305177 62
0.5585926935305177 63
0.5585926935305177 64
0.5585926935305177 65
0.5585926935305177 66
0.5585926935305177 67
0.5585926935305177 68
0.5585926935305177 69
0.5585926935305177 70
0.5585926935305177 71
0.5585926935305177 72
0.5585926935305177 73
0.5585926935305177 74
0.5585926935305177 75
0.5585926935305177 76
0.5585926935305177 77
0.5585926935305177 78
0.5585926935305177 79
0.5585926935305177 80
0.5585926935305177 81
0.5585926935305177 82
0.5585926935305177 83
0.5585926935305177 84
0.5585926935305177 85
0.5585926935305177 86
0.5585926935305177 87
0.5585926935305177 88
0.5585926935305177 89
0.5585926935305177 90
0.5585926935305177 91
0.5585926935305177 92
0.5585926935305177 93
0.5585926935305177 94
0.5585926935305177 95
0.5585926935305177 96
0.5585926935305177 97
0.5585926935305177 98
0.5585926935305177 99
0.5585926935305177 100
0.5585926935305177 1
0.5585926935305177 2
0.5585926935305177 3
0.5585926935305177 4
0.5585926935305177 5
0.5585926935305177 6
0.5585926935305177 7
0.5585926935305177 8
0.5585926935305177 9
0.5585926935305177 10
0.5585926935305177 11
0.5585926935305177 12
0.5585926935305177 13
0.5585926935305177 14
0.5585926935305177 15
0.5585926935305177 16
0.5585926935305177 17
0.5585926935305177 18
0.5585926935305177 19
0.5585926935305177 20
0.5585926935305177 21
0.5585926935305177 22
0.5585926935305177 23
0.5585926935305177 24
0.5585926935305177 25
0.5585926935305177 26
0.5585926935305177 27
0.5585926935305177 28
0.5585926935305177 29
0.5585926935305177 30
0.5585926935305177 31
0.5585926935305177 32
0.5585926935305177 33
0.5585926935305177 34
0.5585926935305177 35
0.5585926935305177 36
0.5585926935305177 37
0.5585926935305177 38
0.5585926935305177 39
0.5585926935305177 40
0.5585926935305177 41
0.5585926935305177 42
0.5585926935305177 43
0.5585926935305177 44
0.5585926935305177 45
0.5585926935305177 46
0.5585926935305177 47
0.5585926935305177 48
0.5585926935305177 49
0.5585926935305177 50
0.5585926935305177 51
0.5585926935305177 52
0.5585926935305177 53
0.5585926935305177 54
0.5585926935305177 55
0.5585926935305177 56
0.5585926935305177 57
0.5585926935305177 58
0.5585926935305177 59
0.5585926935305177 60
0.5585926935305177 61
0.5585926935305177 62
0.5585926935305177 63
0.5585926935305177 64
0.5585926935305177 65
0.5585926935305177 66
0.5585926935305177 67
0.5585926935305177 68
0.5585926935305177 69
0.5585926935305177 70
0.5585926935305177 71
0.5585926935305177 72
0.5585926935305177 73
0.5585926935305177 74
0.5585926935305177 75
0.5585926935305177 76
0.5585926935305177 77
0.5585926935305177 78
0.5585926935305177 79
0.5585926935305177 80
0.5585926935305177 81
0.5585926935305177 82
0.5585926935305177 83
0.5585926935305177 84
0.5585926935305177 85
0.5585926935305177 86
0.5585926935305177 87
0.5585926935305177 88
0.5585926935305177 89
0.5585926935305177 90
0.5585926935305177 91
0.5585926935305177 92
0.5585926935305177 93
0.5585926935305177 94
0.5585926935305177 95
0.5585926935305177 96
0.5585926935305177 97
0.5585926935305177 98
0.5585926935305177 99
0.5585926935305177 100
0.5585926935305177 1
0.5585926935305177 2
0.5585926935305177 3
0.5585926935305177 4
0.5585926935305177 5
0.5585926935305177 6
0.5585926935305177 7
0.5585926935305177 8
0.5585926935305177 9
0.5585926935305177 10
0.5585926935305177 11
0.5585926935305177 12
0.5585926935305177 13
0.5585926935305177 14
0.5585926935305177 15
0.5585926935305177 16
0.5585926935305177 17
0.5585926935305177 18
0.5585926935305177 19
0.5585926935305177 20
0.5585926935305177 21
0.5585926935305177 22
0.5585926935305177 23
0.5585926935305177 24
0.5585926935305177 25
0.5585926935305177 26
0.5585926935305177 27
0.5585926935305177 28
0.5585926935305177 29
0.5585926935305177 30
0.5585926935305177 31
0.5585926935305177 32
0.5585926935305177 33
0.5585926935305177 34
0.5585926935305177 35
0.5585926935305177 36
0.5585926935305177 37
0.5585926935305177 38
0.5585926935305177 39
0.5585926935305177 40
0.5585926935305177 41
0.5585926935305177 42
0.5585926935305177 43
0.5585926935305177 44
0.5585926935305177 45
0.5585926935305177 46
0.5585926935305177 47
0.5585926935305177 48
0.5585926935305177 49
0.5585926935305177 50
0.5585926935305177 51
0.5585926935305177 52
0.5585926935305177 53
0.5585926935305177 54
0.5585926935305177 55
0.5585926935305177 56
0.5585926935305177 57
0.5585926935305177 58
0.5585926935305177 59
0.5585926935305177 60
0.5585926935305177 61
0.5585926935305177 62
0.5585926935305177 63
0.5585926935305177 64
0.5585926935305177 65
0.5585926935305177 66
0.5585926935305177 67
0.5585926935305177 68
0.5585926935305177 69
0.5585926935305177 70
0.5585926935305177 71
0.5585926935305177 72
0.5585926935305177 73
0.5585926935305177 74
0.5585926935305177 75
0.5585926935305177 76
0.5585926935305177 77
0.5585926935305177 78
0.5585926935305177 79
0.5585926935305177 80
0.5585926935305177 81
0.5585926935305177 82
0.5585926935305177 83
0.5585926935305177 84
0.5585926935305177 85
0.5585926935305177 86
0.5585926935305177 87
0.5585926935305177 88
0.5585926935305177 89
0.5585926935305177 90
0.5585926935305177 91
0.5585926935305177 92
0.5585926935305177 93
0.5585926935305177 94
0.5585926935305177 95
0.5585926935305177 96
0.5585926935305177 97
0.5585926935305177 98
0.5585926935305177 99
0.5585926935305177 100
0.5585926935305177 1
0.5585926935305177 2
0.5585926935305177 3
0.5585926935305177 4
0.5585926935305177 5
0.5585926935305177 6
0.5585926935305177 7
0.5585926935305177 8
0.5585926935305177 9
0.5585926935305177 10
0.5585926935305177 11
0.5585926935305177 12
0.5585926935305177 13
0.5585926935305177 14
0.5585926935305177 15
0.5585926935305177 16
0.5585926935305177 17
0.5585926935305177 18
0.5585926935305177 19
0.5585926935305177 20
0.5585926935305177 21
0.5585926935305177 22
0.5585926935305177 23
0.5585926935305177 24
0.5585926935305177 25
0.5585926935305177 26
0.5585926935305177 27
0.5585926935305177 28
0.5585926935305177 29
0.5585926935305177 30
0.5585926935305177 31
0.5585926935305177 32
0.5585926935305177 33
0.5585926935305177 34
0.5585926935305177 35
0.5585926935305177 36
0.5585926935305177 37
0.5585926935305177 38
0.5585926935305177 39
0.5585926935305177 40
0.5585926935305177 41
0.5585926935305177 42
0.5585926935305177 43
0.5585926935305177 44
0.5585926935305177 45
0.5585926935305177 46
0.5585926935305177 47
0.5585926935305177 48
0.5585926935305177 49
0.5585926935305177 50
0.5585926935305177 51
0.5585926935305177 52
0.5585926935305177 53
0.5585926935305177 54
0.5585926935305177 55
0.5585926935305177 56
0.5585926935305177 57
0.5585926935305177 58
0.5585926935305177 59
0.5585926935305177 60
0.5585926935305177 61
0.5585926935305177 62
0.5585926935305177 63
0.5585926935305177 64
0.5585926935305177 65
0.5585926935305177 66
0.5585926935305177 67
0.5585926935305177 68
0.5585926935305177 69
0.5585926935305177 70
0.5585926935305177 71
0.5585926935305177 72
0.5585926935305177 73
0.5585926935305177 74
0.5585926935305177 75
0.5585926935305177 76
0.5585926935305177 77
0.5585926935305177 78
0.5585926935305177 79
0.5585926935305177 80
0.5585926935305177 81
0.5585926935305177 82
0.5585926935305177 83
0.5585926935305177 84
0.5585926935305177 85
0.5585926935305177 86
0.5585926935305177 87
0.5585926935305177 88
0.5585926935305177 89
0.5585926935305177 90
0.5585926935305177 91
0.5585926935305177 92
0.5585926935305177 93
0.5585926935305177 94
0.5585926935305177 95
0.5585926935305177 96
0.5585926935305177 97
0.5585926935305177 98
0.5585926935305177 99
0.5585926935305177 100
0.5585926935305177 1
0.5585926935305177 2
0.5585926935305177 3
0.5585926935305177 4
0.5585926935305177 5
0.5585926935305177 6
0.5585926935305177 7
0.5585926935305177 8
0.5585926935305177 9
0.5585926935305177 10
0.5585926935305177 11
0.5585926935305177 12
0.5585926935305177 13
0.5585926935305177 14
0.5585926935305177 15
0.5585926935305177 16
0.5585926935305177 17
0.5585926935305177 18
0.5585926935305177 19
0.5585926935305177 20
0.5585926935305177 21
0.5585926935305177 22
0.5585926935305177 23
0.5585926935305177 24
0.5585926935305177 25
0.5585926935305177 26
0.5585926935305177 27
0.5585926935305177 28
0.5585926935305177 29
0.5585926935305177 30
0.5585926935305177 31
0.5585926935305177 32
0.5585926935305177 33
0.5585926935305177 34
0.5585926935305177 35
0.5585926935305177 36
0.5585926935305177 37
0.5585926935305177 38
0.5585926935305177 39
0.5585926935305177 40
0.5585926935305177 41
0.5585926935305177 42
0.5585926935305177 43
0.5585926935305177 44
0.5585926935305177 45
0.5585926935305177 46
0.5585926935305177 47
0.5585926935305177 48
0.5585926935305177 49
0.5585926935305177 50
0.5585926935305177 51
0.5585926935305177 52
0.5585926935305177 53
0.5585926935305177 54
0.5585926935305177 55
0.5585926935305177 56
0.5585926935305177 57
0.5585926935305177 58
0.5585926935305177 59
0.5585926935305177 60
0.5585926935305177 61
0.5585926935305177 62
0.5585926935305177 63
0.5585926935305177 64
0.5585926935305177 65
0.5585926935305177 66
0.5585926935305177 67
0.5585926935305177 68
0.5585926935305177 69
0.5585926935305177 70
0.5585926935305177 71
0.5585926935305177 72
0.5585926935305177 73
0.5585926935305177 74
0.5585926935305177 75
0.5585926935305177 76
0.5585926935305177 77
0.5585926935305177 78
0.5585926935305177 79
0.5585926935305177 80
0.5585926935305177 81
0.5585926935305177 82
0.5585926935305177 83
0.5585926935305177 84
0.5585926935305177 85
0.5585926935305177 86
0.5585926935305177 87
0.5585926935305177 88
0.5585926935305177 89
0.5585926935305177 90
0.5585926935305177 91
0.5585926935305177 92
0.5585926935305177 93
0.5585926935305177 94
0.5585926935305177 95
0.5585926935305177 96
0.5585926935305177 97
0.5585926935305177 98
0.5585926935305177 99
0.5585926935305177 100
