# Supplementary material for: AMCFCN: attentive multi-view contrastive fusion clustering net
Source: PeerJ Comput Sci. 2024 Mar 5;10:e1906. doi: 10.7717/peerj-cs.1906 (PMC11636696; doi:10.7717/peerj-cs.1906)
Supplement: Supplemental Information 12 [file peerj-cs-10-1906-s012.txt]

0.62155 1
0.6496833333333333 2
0.68895 3
0.6931833333333334 4
0.7058166666666666 5
0.70605 6
0.7299 7
0.7299 8
0.7299 9
0.7299 10
0.7324333333333334 11
0.7369833333333333 12
0.74455 13
0.7460833333333333 14
0.7460833333333333 15
0.7460833333333333 16
0.7460833333333333 17
0.7502666666666666 18
0.7502666666666666 19
0.7502666666666666 20
0.7502666666666666 21
0.75075 22
0.75075 23
0.75075 24
0.75075 25
0.75075 26
0.75075 27
0.7607666666666667 28
0.7607666666666667 29
0.7607666666666667 30
0.7667 31
0.7667 32
0.7667 33
0.7667 34
0.7667 35
0.7667 36
0.7667 37
0.7667 38
0.7667 39
0.7667 40
0.7667 41
0.7673833333333333 42
0.7673833333333333 43
0.7673833333333333 44
0.7673833333333333 45
0.7673833333333333 46
0.7673833333333333 47
0.7673833333333333 48
0.7673833333333333 49
0.7673833333333333 50
0.7673833333333333 51
0.7673833333333333 52
0.7673833333333333 53
0.7673833333333333 54
0.7673833333333333 55
0.7673833333333333 56
0.7723 57
0.7723 58
0.7723 59
0.7723 60
0.7723 61
0.7723 62
0.7723 63
0.7723 64
0.7723 65
0.7723 66
0.7723 67
0.7723 68
0.7723 69
0.7723 70
0.7723 71
0.7723 72
0.7723 73
0.7723 74
0.7723 75
0.7723 76
0.7723 77
0.7723 78
0.7723 79
0.7723 80
0.7723 81
0.7723 82
0.7723 83
0.7723 84
0.7723 85
0.7723 86
0.7723 87
0.7723 88
0.7723 89
0.7723 90
0.7723 91
0.7723 92
0.7723 93
0.7723 94
0.7723 95
0.7723 96
0.7723 97
0.7723 98
0.7723 99
0.7723 100
0.7723 1
0.7723 2
0.7723 3
0.7723 4
0.7723 5
0.7723 6
0.7723 7
0.7723 8
0.7723 9
0.7723 10
0.7723 11
0.7873833333333333 12
0.7873833333333333 13
0.7873833333333333 14
0.7873833333333333 15
0.7873833333333333 16
0.7873833333333333 17
0.7873833333333333 18
0.7873833333333333 19
0.7873833333333333 20
0.7873833333333333 21
0.7873833333333333 22
0.7873833333333333 23
0.7873833333333333 24
0.7873833333333333 25
0.7873833333333333 26
0.7873833333333333 27
0.7873833333333333 28
0.7873833333333333 29
0.7873833333333333 30
0.7873833333333333 31
0.7873833333333333 32
0.7873833333333333 33
0.7873833333333333 34
0.7873833333333333 35
0.7873833333333333 36
0.7873833333333333 37
0.7873833333333333 38
0.7873833333333333 39
0.7873833333333333 40
0.7873833333333333 41
0.7873833333333333 42
0.7873833333333333 43
0.7873833333333333 44
0.7873833333333333 45
0.7873833333333333 46
0.7873833333333333 47
0.7873833333333333 48
0.7873833333333333 49
0.7873833333333333 50
0.7873833333333333 51
0.7873833333333333 52
0.7873833333333333 53
0.7873833333333333 54
0.7873833333333333 55
0.7873833333333333 56
0.7873833333333333 57
0.7873833333333333 58
0.7873833333333333 59
0.7873833333333333 60
0.7873833333333333 61
0.7873833333333333 62
0.7873833333333333 63
0.7873833333333333 64
0.7873833333333333 65
0.7873833333333333 66
0.7873833333333333 67
0.7873833333333333 68
0.7873833333333333 69
0.7873833333333333 70
0.7873833333333333 71
0.7873833333333333 72
0.7873833333333333 73
0.7873833333333333 74
0.7873833333333333 75
0.7873833333333333 76
0.7873833333333333 77
0.7873833333333333 78
0.7873833333333333 79
0.7873833333333333 80
0.7873833333333333 81
0.7873833333333333 82
0.7873833333333333 83
0.7873833333333333 84
0.7873833333333333 85
0.7873833333333333 86
0.7873833333333333 87
0.7873833333333333 88
0.7873833333333333 89
0.7873833333333333 90
0.7873833333333333 91
0.7873833333333333 92
0.7873833333333333 93
0.7873833333333333 94
0.7873833333333333 95
0.7873833333333333 96
0.7873833333333333 97
0.7873833333333333 98
0.7873833333333333 99
0.7873833333333333 100
0.7873833333333333 1
0.7873833333333333 2
0.7873833333333333 3
0.7873833333333333 4
0.7873833333333333 5
0.7873833333333333 6
0.7873833333333333 7
0.7873833333333333 8
0.7873833333333333 9
0.7873833333333333 10
0.7873833333333333 11
0.7873833333333333 12
0.7873833333333333 13
0.7873833333333333 14
0.7873833333333333 15
0.7873833333333333 16
0.7873833333333333 17
0.7873833333333333 18
0.7873833333333333 19
0.7873833333333333 20
0.7873833333333333 21
0.7873833333333333 22
0.7873833333333333 23
0.7873833333333333 24
0.7873833333333333 25
0.7873833333333333 26
0.7873833333333333 27
0.7873833333333333 28
0.7873833333333333 29
0.7873833333333333 30
0.7873833333333333 31
0.7873833333333333 32
0.7873833333333333 33
0.7873833333333333 34
0.7873833333333333 35
0.7873833333333333 36
0.7873833333333333 37
0.7873833333333333 38
0.7873833333333333 39
0.7873833333333333 40
0.7873833333333333 41
0.7873833333333333 42
0.7873833333333333 43
0.7873833333333333 44
0.7873833333333333 45
0.7873833333333333 46
0.7873833333333333 47
0.7873833333333333 48
0.7873833333333333 49
0.7873833333333333 50
0.7873833333333333 51
0.7873833333333333 52
0.7873833333333333 53
0.7873833333333333 54
0.7873833333333333 55
0.7873833333333333 56
0.7873833333333333 57
0.7873833333333333 58
0.7873833333333333 59
0.7873833333333333 60
0.7873833333333333 61
0.7873833333333333 62
0.7873833333333333 63
0.7873833333333333 64
0.7873833333333333 65
0.7873833333333333 66
0.7873833333333333 67
0.7873833333333333 68
0.7873833333333333 69
0.7873833333333333 70
0.7873833333333333 71
0.7873833333333333 72
0.7873833333333333 73
0.7873833333333333 74
0.7873833333333333 75
0.7873833333333333 76
0.7873833333333333 77
0.7873833333333333 78
0.7873833333333333 79
0.7873833333333333 80
0.7873833333333333 81
0.7873833333333333 82
0.7873833333333333 83
0.7873833333333333 84
0.7873833333333333 85
0.7873833333333333 86
0.7873833333333333 87
0.7873833333333333 88
0.7873833333333333 89
0.7873833333333333 90
0.7873833333333333 91
0.7873833333333333 92
0.7873833333333333 93
0.7873833333333333 94
0.7873833333333333 95
0.7873833333333333 96
0.7873833333333333 97
0.7873833333333333 98
0.7873833333333333 99
0.7873833333333333 100
0.7873833333333333 1
0.7873833333333333 2
0.7873833333333333 3
0.7873833333333333 4
0.7873833333333333 5
0.7873833333333333 6
0.7873833333333333 7
0.7873833333333333 8
0.7873833333333333 9
0.7873833333333333 10
0.7873833333333333 11
0.7873833333333333 12
0.7873833333333333 13
0.7873833333333333 14
0.7873833333333333 15
0.7873833333333333 16
0.7873833333333333 17
0.7873833333333333 18
0.7873833333333333 19
0.7873833333333333 20
0.7873833333333333 21
0.7873833333333333 22
0.7873833333333333 23
0.7873833333333333 24
0.7873833333333333 25
0.7873833333333333 26
0.7873833333333333 27
0.7873833333333333 28
0.7873833333333333 29
0.7873833333333333 30
0.7873833333333333 31
0.7873833333333333 32
0.7873833333333333 33
0.7873833333333333 34
0.7873833333333333 35
0.7873833333333333 36
0.7873833333333333 37
0.7873833333333333 38
0.7873833333333333 39
0.7873833333333333 40
0.7873833333333333 41
0.7873833333333333 42
0.7873833333333333 43
0.7873833333333333 44
0.7873833333333333 45
0.7873833333333333 46
0.7873833333333333 47
0.7873833333333333 48
0.7873833333333333 49
0.7873833333333333 50
0.7873833333333333 51
0.7873833333333333 52
0.7873833333333333 53
0.7873833333333333 54
0.7873833333333333 55
0.7873833333333333 56
0.7873833333333333 57
0.7873833333333333 58
0.7873833333333333 59
0.7873833333333333 60
0.7873833333333333 61
0.7873833333333333 62
0.7873833333333333 63
0.7873833333333333 64
0.7873833333333333 65
0.7873833333333333 66
0.7873833333333333 67
0.7873833333333333 68
0.7873833333333333 69
0.7873833333333333 70
0.7873833333333333 71
0.7873833333333333 72
0.7873833333333333 73
0.7873833333333333 74
0.7873833333333333 75
0.7873833333333333 76
0.7873833333333333 77
0.7873833333333333 78
0.7873833333333333 79
0.7873833333333333 80
0.7873833333333333 81
0.7873833333333333 82
0.7873833333333333 83
0.7873833333333333 84
0.7873833333333333 85
0.7873833333333333 86
0.7873833333333333 87
0.7873833333333333 88
0.7873833333333333 89
0.7873833333333333 90
0.7873833333333333 91
0.7873833333333333 92
0.7873833333333333 93
0.7873833333333333 94
0.7873833333333333 95
0.7873833333333333 96
0.7873833333333333 97
0.7873833333333333 98
0.7873833333333333 99
0.7873833333333333 100
0.7873833333333333 1
0.7873833333333333 2
0.7873833333333333 3
0.7873833333333333 4
0.7873833333333333 5
0.7873833333333333 6
0.7873833333333333 7
0.7873833333333333 8
0.7873833333333333 9
0.7873833333333333 10
0.7873833333333333 11
0.7873833333333333 12
0.7873833333333333 13
0.7873833333333333 14
0.7873833333333333 15
0.7873833333333333 16
0.7873833333333333 17
0.7873833333333333 18
0.7873833333333333 19
0.7873833333333333 20
0.7873833333333333 21
0.7873833333333333 22
0.7873833333333333 23
0.7873833333333333 24
0.7873833333333333 25
0.7873833333333333 26
0.7873833333333333 27
0.7873833333333333 28
0.7873833333333333 29
0.7873833333333333 30
0.7873833333333333 31
0.7873833333333333 32
0.7873833333333333 33
0.7873833333333333 34
0.7873833333333333 35
0.7873833333333333 36
0.7873833333333333 37
0.7873833333333333 38
0.7873833333333333 39
0.7873833333333333 40
0.7873833333333333 41
0.7873833333333333 42
0.7873833333333333 43
0.7873833333333333 44
0.7873833333333333 45
0.7873833333333333 46
0.7873833333333333 47
0.7873833333333333 48
0.7873833333333333 49
0.7873833333333333 50
0.7873833333333333 51
0.7873833333333333 52
0.7873833333333333 53
0.7873833333333333 54
0.7873833333333333 55
0.7873833333333333 56
0.7873833333333333 57
0.7873833333333333 58
0.7873833333333333 59
0.7873833333333333 60
0.7873833333333333 61
0.7873833333333333 62
0.7873833333333333 63
0.7873833333333333 64
0.7873833333333333 65
0.7873833333333333 66
0.7873833333333333 67
0.7873833333333333 68
0.7873833333333333 69
0.7873833333333333 70
0.7873833333333333 71
0.7873833333333333 72
0.7873833333333333 73
0.7873833333333333 74
0.7873833333333333 75
0.7873833333333333 76
0.7873833333333333 77
0.7873833333333333 78
0.7873833333333333 79
0.7873833333333333 80
0.7873833333333333 81
0.7873833333333333 82
0.7873833333333333 83
0.7873833333333333 84
0.7873833333333333 85
0.7873833333333333 86
0.7873833333333333 87
0.7873833333333333 88
0.7873833333333333 89
0.7873833333333333 90
0.7873833333333333 91
0.7873833333333333 92
0.7873833333333333 93
0.7873833333333333 94
0.7873833333333333 95
0.7873833333333333 96
0.7873833333333333 97
0.7873833333333333 98
0.7873833333333333 99
0.7873833333333333 100
0.7873833333333333 1
0.7873833333333333 2
0.7873833333333333 3
0.7873833333333333 4
0.7873833333333333 5
0.7873833333333333 6
0.7873833333333333 7
0.7873833333333333 8
0.7873833333333333 9
0.7873833333333333 10
0.7873833333333333 11
0.7873833333333333 12
0.7873833333333333 13
0.7873833333333333 14
0.7873833333333333 15
0.7873833333333333 16
0.7873833333333333 17
0.7873833333333333 18
0.7873833333333333 19
0.7873833333333333 20
0.7873833333333333 21
0.7873833333333333 22
0.7873833333333333 23
0.7873833333333333 24
0.7873833333333333 25
0.7873833333333333 26
0.7873833333333333 27
0.7873833333333333 28
0.7873833333333333 29
0.7873833333333333 30
0.7873833333333333 31
0.7873833333333333 32
0.7873833333333333 33
0.7873833333333333 34
0.7873833333333333 35
0.7873833333333333 36
0.7873833333333333 37
0.7873833333333333 38
0.7873833333333333 39
0.7873833333333333 40
0.7873833333333333 41
0.7873833333333333 42
0.7873833333333333 43
0.7873833333333333 44
0.7873833333333333 45
0.7873833333333333 46
0.7873833333333333 47
0.7873833333333333 48
0.7873833333333333 49
0.7873833333333333 50
0.7873833333333333 51
0.7873833333333333 52
0.7873833333333333 53
0.7873833333333333 54
0.7873833333333333 55
0.7873833333333333 56
0.7873833333333333 57
0.7873833333333333 58
0.7873833333333333 59
0.7873833333333333 60
0.7873833333333333 61
0.7873833333333333 62
0.7873833333333333 63
0.7873833333333333 64
0.7873833333333333 65
0.7873833333333333 66
0.7873833333333333 67
0.7873833333333333 68
0.7873833333333333 69
0.7873833333333333 70
0.7873833333333333 71
0.7873833333333333 72
0.7873833333333333 73
0.7873833333333333 74
0.7873833333333333 75
0.7873833333333333 76
0.7873833333333333 77
0.7873833333333333 78
0.7873833333333333 79
0.7873833333333333 80
0.7873833333333333 81
0.7873833333333333 82
0.7873833333333333 83
0.7873833333333333 84
0.7873833333333333 85
0.7873833333333333 86
0.7873833333333333 87
0.7873833333333333 88
0.7873833333333333 89
0.7873833333333333 90
0.7873833333333333 91
0.7873833333333333 92
0.7873833333333333 93
0.7873833333333333 94
0.7873833333333333 95
0.7873833333333333 96
0.7873833333333333 97
0.7873833333333333 98
0.7873833333333333 99
0.7873833333333333 100
0.7873833333333333 1
0.7873833333333333 2
0.7873833333333333 3
0.7873833333333333 4
0.7873833333333333 5
0.7873833333333333 6
0.7873833333333333 7
0.7873833333333333 8
0.7873833333333333 9
0.7873833333333333 10
0.8053333333333333 11
0.82005 12
0.82005 13
0.8407 14
0.8407 15
0.8407 16
0.8407 17
0.8407 18
0.8407 19
0.8407 20
0.8407 21
0.8407 22
0.8407 23
0.8407 24
0.8407 25
0.8407 26
0.8407 27
0.8407 28
0.8407 29
0.8407 30
0.8407 31
0.8407 32
0.8407 33
0.8408666666666667 34
0.8408666666666667 35
0.8408666666666667 36
0.8408666666666667 37
0.8408666666666667 38
0.8408666666666667 39
0.8408666666666667 40
0.8408666666666667 41
0.8408666666666667 42
0.8408666666666667 43
0.8408666666666667 44
0.8408666666666667 45
0.8408666666666667 46
0.8408666666666667 47
0.8408666666666667 48
0.8408666666666667 49
0.8408666666666667 50
0.8408666666666667 51
0.8408666666666667 52
0.8408666666666667 53
0.8408666666666667 54
0.8408666666666667 55
0.8408666666666667 56
0.8408666666666667 57
0.8408666666666667 58
0.8408666666666667 59
0.8408666666666667 60
0.8408666666666667 61
0.8408666666666667 62
0.8408666666666667 63
0.8408666666666667 64
0.8408666666666667 65
0.8408666666666667 66
0.8408666666666667 67
0.84255 68
0.8430666666666666 69
0.8430666666666666 70
0.8430666666666666 71
0.8430666666666666 72
0.8430666666666666 73
0.8430666666666666 74
0.8430666666666666 75
0.8430666666666666 76
0.8430666666666666 77
0.8430666666666666 78
0.84875 79
0.84875 80
0.8499333333333333 81
0.8502166666666666 82
0.8502166666666666 83
0.8502166666666666 84
0.8502166666666666 85
0.8502166666666666 86
0.8502166666666666 87
0.8502166666666666 88
0.8502166666666666 89
0.8502166666666666 90
0.8502166666666666 91
0.8502166666666666 92
0.8502166666666666 93
0.8502166666666666 94
0.8502166666666666 95
0.8502166666666666 96
0.8502166666666666 97
0.8502166666666666 98
0.8502166666666666 99
0.8502166666666666 100
0.8502166666666666 1
0.8502166666666666 2
0.8502166666666666 3
0.8970166666666667 4
0.9059833333333334 5
0.9225 6
0.9303333333333333 7
0.93385 8
0.9431 9
0.9431 10
0.9431 11
0.9431 12
0.9431 13
0.9431 14
0.9431 15
0.9431 16
0.9431 17
0.9431 18
0.9431 19
0.9431 20
0.9431 21
0.9431 22
0.9431 23
0.9431 24
0.9431 25
0.9431 26
0.9459 27
0.9459 28
0.9459 29
0.9459 30
0.9459 31
0.9459 32
0.9459 33
0.9459 34
0.9459 35
0.9459 36
0.9459 37
0.9459 38
0.9459 39
0.9461166666666667 40
0.9461166666666667 41
0.9461166666666667 42
0.9461166666666667 43
0.9461166666666667 44
0.9461166666666667 45
0.9461166666666667 46
0.9461166666666667 47
0.9461166666666667 48
0.9461166666666667 49
0.9461166666666667 50
0.9461166666666667 51
0.9512166666666667 52
0.9512166666666667 53
0.9512166666666667 54
0.9512166666666667 55
0.9512166666666667 56
0.9512166666666667 57
0.9512166666666667 58
0.9512166666666667 59
0.9514833333333333 60
0.9514833333333333 61
0.9514833333333333 62
0.9514833333333333 63
0.9514833333333333 64
0.9514833333333333 65
0.9514833333333333 66
0.9514833333333333 67
0.9514833333333333 68
0.9514833333333333 69
0.9514833333333333 70
0.9514833333333333 71
0.9514833333333333 72
0.9514833333333333 73
0.9514833333333333 74
0.9514833333333333 75
0.9514833333333333 76
0.9514833333333333 77
0.9514833333333333 78
0.9514833333333333 79
0.9514833333333333 80
0.9514833333333333 81
0.9514833333333333 82
0.9514833333333333 83
0.9514833333333333 84
0.9514833333333333 85
0.9514833333333333 86
0.9514833333333333 87
0.9514833333333333 88
0.9514833333333333 89
0.9514833333333333 90
0.9514833333333333 91
0.9514833333333333 92
0.9514833333333333 93
0.9514833333333333 94
0.9514833333333333 95
0.9514833333333333 96
0.9514833333333333 97
0.9514833333333333 98
0.9514833333333333 99
0.9514833333333333 100
0.9514833333333333 1
0.9514833333333333 2
0.9514833333333333 3
0.9514833333333333 4
0.9514833333333333 5
0.9514833333333333 6
0.9514833333333333 7
0.9514833333333333 8
0.9514833333333333 9
0.9514833333333333 10
0.9514833333333333 11
0.9514833333333333 12
0.9514833333333333 13
0.9514833333333333 14
0.9514833333333333 15
0.9514833333333333 16
0.9514833333333333 17
0.9514833333333333 18
0.9514833333333333 19
0.9514833333333333 20
0.9514833333333333 21
0.9514833333333333 22
0.9514833333333333 23
0.9514833333333333 24
0.9514833333333333 25
0.9514833333333333 26
0.9514833333333333 27
0.9514833333333333 28
0.9514833333333333 29
0.9514833333333333 30
0.9514833333333333 31
0.9514833333333333 32
0.9514833333333333 33
0.9514833333333333 34
0.9514833333333333 35
0.9514833333333333 36
0.9514833333333333 37
0.9514833333333333 38
0.9514833333333333 39
0.9514833333333333 40
0.9514833333333333 41
0.9514833333333333 42
0.9514833333333333 43
0.9514833333333333 44
0.9514833333333333 45
0.9514833333333333 46
0.9514833333333333 47
0.9514833333333333 48
0.9514833333333333 49
0.9514833333333333 50
0.9514833333333333 51
0.9514833333333333 52
0.9514833333333333 53
0.9514833333333333 54
0.9514833333333333 55
0.9514833333333333 56
0.9514833333333333 57
0.9514833333333333 58
0.9514833333333333 59
0.9514833333333333 60
0.9514833333333333 61
0.9514833333333333 62
0.9514833333333333 63
0.9514833333333333 64
0.9514833333333333 65
0.9514833333333333 66
0.9514833333333333 67
0.9514833333333333 68
0.9514833333333333 69
0.9514833333333333 70
0.9514833333333333 71
0.9514833333333333 72
0.9514833333333333 73
0.9514833333333333 74
0.9514833333333333 75
0.9514833333333333 76
0.9514833333333333 77
0.9514833333333333 78
0.9514833333333333 79
0.9514833333333333 80
0.9514833333333333 81
0.9514833333333333 82
0.9514833333333333 83
0.9514833333333333 84
0.9514833333333333 85
0.9514833333333333 86
0.9514833333333333 87
0.9514833333333333 88
0.9514833333333333 89
0.9514833333333333 90
0.9514833333333333 91
0.9514833333333333 92
0.9514833333333333 93
0.9514833333333333 94
0.9514833333333333 95
0.9514833333333333 96
0.9514833333333333 97
0.9514833333333333 98
0.9514833333333333 99
0.9514833333333333 100
0.9514833333333333 1
0.9514833333333333 2
0.9514833333333333 3
0.9514833333333333 4
0.9514833333333333 5
0.9514833333333333 6
0.9514833333333333 7
0.9514833333333333 8
0.9514833333333333 9
0.9514833333333333 10
0.9514833333333333 11
0.9514833333333333 12
0.9514833333333333 13
0.9514833333333333 14
0.9514833333333333 15
0.9514833333333333 16
0.9514833333333333 17
0.9514833333333333 18
0.9514833333333333 19
0.9514833333333333 20
0.9514833333333333 21
0.9514833333333333 22
0.9514833333333333 23
0.9514833333333333 24
0.9514833333333333 25
0.9514833333333333 26
0.9514833333333333 27
0.9514833333333333 28
0.9514833333333333 29
0.9514833333333333 30
0.9514833333333333 31
0.9514833333333333 32
0.9514833333333333 33
0.9514833333333333 34
0.9514833333333333 35
0.9514833333333333 36
0.9514833333333333 37
0.9514833333333333 38
0.9514833333333333 39
0.9514833333333333 40
0.9514833333333333 41
0.9514833333333333 42
0.9514833333333333 43
0.9514833333333333 44
0.9514833333333333 45
0.9514833333333333 46
0.9514833333333333 47
0.9514833333333333 48
0.9514833333333333 49
0.9514833333333333 50
0.9514833333333333 51
0.9514833333333333 52
0.9514833333333333 53
0.9514833333333333 54
0.9514833333333333 55
0.9514833333333333 56
0.9514833333333333 57
0.9514833333333333 58
0.9514833333333333 59
0.9514833333333333 60
0.9514833333333333 61
0.9514833333333333 62
0.9514833333333333 63
0.9514833333333333 64
0.9514833333333333 65
0.9514833333333333 66
0.9514833333333333 67
0.9514833333333333 68
0.9514833333333333 69
0.9514833333333333 70
0.9514833333333333 71
0.9514833333333333 72
0.9514833333333333 73
0.9514833333333333 74
0.9514833333333333 75
0.9514833333333333 76
0.9514833333333333 77
0.9514833333333333 78
0.9514833333333333 79
0.9514833333333333 80
0.9514833333333333 81
0.9514833333333333 82
0.9514833333333333 83
0.9514833333333333 84
0.9514833333333333 85
0.9514833333333333 86
0.9514833333333333 87
0.9514833333333333 88
0.9514833333333333 89
0.9514833333333333 90
0.9514833333333333 91
0.9514833333333333 92
0.9514833333333333 93
0.9514833333333333 94
0.9514833333333333 95
0.9514833333333333 96
0.9514833333333333 97
0.9514833333333333 98
0.9514833333333333 99
0.9514833333333333 100
0.9514833333333333 1
0.9514833333333333 2
0.9514833333333333 3
0.9514833333333333 4
0.9514833333333333 5
0.9514833333333333 6
0.9514833333333333 7
0.9514833333333333 8
0.9514833333333333 9
0.9514833333333333 10
0.9514833333333333 11
0.9514833333333333 12
0.9514833333333333 13
0.9514833333333333 14
0.9514833333333333 15
0.9514833333333333 16
0.9514833333333333 17
0.9514833333333333 18
0.9514833333333333 19
0.9514833333333333 20
0.9514833333333333 21
0.9514833333333333 22
0.9514833333333333 23
0.9514833333333333 24
0.9514833333333333 25
0.9514833333333333 26
0.9514833333333333 27
0.9514833333333333 28
0.9514833333333333 29
0.9514833333333333 30
0.9514833333333333 31
0.9514833333333333 32
0.9514833333333333 33
0.9514833333333333 34
0.9514833333333333 35
0.9514833333333333 36
0.9514833333333333 37
0.9514833333333333 38
0.9514833333333333 39
0.9514833333333333 40
0.9514833333333333 41
0.9514833333333333 42
0.9514833333333333 43
0.9514833333333333 44
0.9514833333333333 45
0.9514833333333333 46
0.9514833333333333 47
0.9514833333333333 48
0.9514833333333333 49
0.9514833333333333 50
0.9514833333333333 51
0.9514833333333333 52
0.9514833333333333 53
0.9514833333333333 54
0.9514833333333333 55
0.9514833333333333 56
0.9514833333333333 57
0.9514833333333333 58
0.9514833333333333 59
0.9514833333333333 60
0.9514833333333333 61
0.9514833333333333 62
0.9514833333333333 63
0.9514833333333333 64
0.9514833333333333 65
0.9514833333333333 66
0.9514833333333333 67
0.9514833333333333 68
0.9514833333333333 69
0.9514833333333333 70
0.9514833333333333 71
0.9514833333333333 72
0.9514833333333333 73
0.9514833333333333 74
0.9514833333333333 75
0.9514833333333333 76
0.9514833333333333 77
0.9514833333333333 78
0.9514833333333333 79
0.9514833333333333 80
0.9514833333333333 81
0.9514833333333333 82
0.9514833333333333 83
0.9514833333333333 84
0.9514833333333333 85
0.9514833333333333 86
0.9514833333333333 87
0.9514833333333333 88
0.9514833333333333 89
0.9514833333333333 90
0.9514833333333333 91
0.9514833333333333 92
0.9514833333333333 93
0.9514833333333333 94
0.9514833333333333 95
0.9514833333333333 96
0.9514833333333333 97
0.9514833333333333 98
0.9514833333333333 99
0.9514833333333333 100
0.9514833333333333 1
0.9514833333333333 2
0.9514833333333333 3
0.9514833333333333 4
0.9514833333333333 5
0.9514833333333333 6
0.9514833333333333 7
0.9514833333333333 8
0.9514833333333333 9
0.9514833333333333 10
0.9514833333333333 11
0.9514833333333333 12
0.9514833333333333 13
0.9514833333333333 14
0.9514833333333333 15
0.9514833333333333 16
0.9514833333333333 17
0.9514833333333333 18
0.9514833333333333 19
0.9514833333333333 20
0.9514833333333333 21
0.9514833333333333 22
0.9514833333333333 23
0.9514833333333333 24
0.9514833333333333 25
0.9514833333333333 26
0.9514833333333333 27
0.9514833333333333 28
0.9514833333333333 29
0.9514833333333333 30
0.9514833333333333 31
0.9514833333333333 32
0.9514833333333333 33
0.9514833333333333 34
0.9514833333333333 35
0.9514833333333333 36
0.9514833333333333 37
0.9514833333333333 38
0.9514833333333333 39
0.9514833333333333 40
0.9514833333333333 41
0.9514833333333333 42
0.9514833333333333 43
0.9514833333333333 44
0.9514833333333333 45
0.9514833333333333 46
0.9514833333333333 47
0.9514833333333333 48
0.9514833333333333 49
0.9514833333333333 50
0.9514833333333333 51
0.9514833333333333 52
0.9514833333333333 53
0.9514833333333333 54
0.9514833333333333 55
0.9514833333333333 56
0.9514833333333333 57
0.9514833333333333 58
0.9514833333333333 59
0.9514833333333333 60
0.9514833333333333 61
0.9514833333333333 62
0.9514833333333333 63
0.9514833333333333 64
0.9514833333333333 65
0.9514833333333333 66
0.9514833333333333 67
0.9514833333333333 68
0.9514833333333333 69
0.9514833333333333 70
0.9514833333333333 71
0.9514833333333333 72
0.9514833333333333 73
0.9514833333333333 74
0.9514833333333333 75
0.9514833333333333 76
0.9514833333333333 77
0.9514833333333333 78
0.9514833333333333 79
0.9514833333333333 80
0.9514833333333333 81
0.9514833333333333 82
0.9514833333333333 83
0.9514833333333333 84
0.9514833333333333 85
0.9514833333333333 86
0.9514833333333333 87
0.9514833333333333 88
0.9514833333333333 89
0.9514833333333333 90
0.9514833333333333 91
0.9514833333333333 92
0.9514833333333333 93
0.9514833333333333 94
0.9514833333333333 95
0.9514833333333333 96
0.9514833333333333 97
0.9514833333333333 98
0.9514833333333333 99
0.9514833333333333 100
0.9514833333333333 1
0.9514833333333333 2
0.9514833333333333 3
0.9514833333333333 4
0.9514833333333333 5
0.9514833333333333 6
0.9514833333333333 7
0.9514833333333333 8
0.9514833333333333 9
0.9514833333333333 10
0.9514833333333333 11
0.9514833333333333 12
0.9514833333333333 13
0.9514833333333333 14
0.9514833333333333 15
0.9514833333333333 16
0.9514833333333333 17
0.9514833333333333 18
0.9514833333333333 19
0.9514833333333333 20
0.9514833333333333 21
0.9514833333333333 22
0.9514833333333333 23
0.9514833333333333 24
0.9514833333333333 25
0.9514833333333333 26
0.9514833333333333 27
0.9514833333333333 28
0.9514833333333333 29
0.9514833333333333 30
0.9514833333333333 31
0.9514833333333333 32
0.9514833333333333 33
0.9514833333333333 34
0.9514833333333333 35
0.9514833333333333 36
0.9514833333333333 37
0.9514833333333333 38
0.9514833333333333 39
0.9514833333333333 40
0.9514833333333333 41
0.9514833333333333 42
0.9514833333333333 43
0.9514833333333333 44
0.9514833333333333 45
0.9514833333333333 46
0.9514833333333333 47
0.9514833333333333 48
0.9514833333333333 49
0.9514833333333333 50
0.9514833333333333 51
0.9514833333333333 52
0.9514833333333333 53
0.9514833333333333 54
0.9514833333333333 55
0.9514833333333333 56
0.9514833333333333 57
0.9514833333333333 58
0.9514833333333333 59
0.9514833333333333 60
0.9514833333333333 61
0.9514833333333333 62
0.9514833333333333 63
0.9514833333333333 64
0.9514833333333333 65
0.9514833333333333 66
0.9514833333333333 67
0.9514833333333333 68
0.9514833333333333 69
0.9514833333333333 70
0.9514833333333333 71
0.9514833333333333 72
0.9514833333333333 73
0.9514833333333333 74
0.9514833333333333 75
0.9514833333333333 76
0.9514833333333333 77
0.9514833333333333 78
0.9514833333333333 79
0.9514833333333333 80
0.9514833333333333 81
0.9514833333333333 82
0.9514833333333333 83
0.9514833333333333 84
0.9514833333333333 85
0.9514833333333333 86
0.9514833333333333 87
0.9514833333333333 88
0.9514833333333333 89
0.9514833333333333 90
0.9514833333333333 91
0.9514833333333333 92
0.9514833333333333 93
0.9514833333333333 94
0.9514833333333333 95
0.9514833333333333 96
0.9514833333333333 97
0.9514833333333333 98
0.9514833333333333 99
0.9514833333333333 100
0.9514833333333333 1
0.9514833333333333 2
0.9514833333333333 3
0.9514833333333333 4
0.9514833333333333 5
0.9514833333333333 6
0.9514833333333333 7
0.9514833333333333 8
0.9514833333333333 9
0.9514833333333333 10
0.9514833333333333 11
0.9514833333333333 12
0.9514833333333333 13
0.9514833333333333 14
0.9514833333333333 15
0.9514833333333333 16
0.9514833333333333 17
0.9514833333333333 18
0.9514833333333333 19
0.9514833333333333 20
0.9514833333333333 21
0.9514833333333333 22
0.9514833333333333 23
0.9514833333333333 24
0.9514833333333333 25
0.9514833333333333 26
0.9514833333333333 27
0.9514833333333333 28
0.9514833333333333 29
0.9514833333333333 30
0.9514833333333333 31
0.9514833333333333 32
0.9514833333333333 33
0.9514833333333333 34
0.9514833333333333 35
0.9514833333333333 36
0.9514833333333333 37
0.9514833333333333 38
0.9514833333333333 39
0.9514833333333333 40
0.9514833333333333 41
0.9514833333333333 42
0.9514833333333333 43
0.9514833333333333 44
0.9514833333333333 45
0.9514833333333333 46
0.9514833333333333 47
0.9514833333333333 48
0.9514833333333333 49
0.9514833333333333 50
0.9514833333333333 51
0.9514833333333333 52
0.9514833333333333 53
0.9514833333333333 54
0.9514833333333333 55
0.9514833333333333 56
0.9514833333333333 57
0.9514833333333333 58
0.9514833333333333 59
0.9514833333333333 60
0.9514833333333333 61
0.9514833333333333 62
0.9514833333333333 63
0.9514833333333333 64
0.9514833333333333 65
0.9514833333333333 66
0.9514833333333333 67
0.9514833333333333 68
0.9514833333333333 69
0.9514833333333333 70
0.9514833333333333 71
0.9514833333333333 72
0.9514833333333333 73
0.9514833333333333 74
0.9514833333333333 75
0.9514833333333333 76
0.9514833333333333 77
0.9514833333333333 78
0.9514833333333333 79
0.9514833333333333 80
0.9514833333333333 81
0.9514833333333333 82
0.9514833333333333 83
0.9514833333333333 84
0.9514833333333333 85
0.9514833333333333 86
0.9514833333333333 87
0.9514833333333333 88
0.9514833333333333 89
0.9514833333333333 90
0.9514833333333333 91
0.9514833333333333 92
0.9514833333333333 93
0.9514833333333333 94
0.9514833333333333 95
0.9514833333333333 96
0.9514833333333333 97
0.9514833333333333 98
0.9514833333333333 99
0.9514833333333333 100
0.9514833333333333 1
0.9514833333333333 2
0.9514833333333333 3
0.9514833333333333 4
0.9514833333333333 5
0.9514833333333333 6
0.9514833333333333 7
0.9514833333333333 8
0.9514833333333333 9
0.9514833333333333 10
0.9514833333333333 11
0.9514833333333333 12
0.9514833333333333 13
0.9514833333333333 14
0.9514833333333333 15
0.9514833333333333 16
0.9514833333333333 17
0.9514833333333333 18
0.9514833333333333 19
0.9514833333333333 20
0.9514833333333333 21
0.9514833333333333 22
0.9514833333333333 23
0.9514833333333333 24
0.9514833333333333 25
0.9514833333333333 26
0.9514833333333333 27
0.9514833333333333 28
0.9514833333333333 29
0.9514833333333333 30
0.9514833333333333 31
0.9514833333333333 32
0.9514833333333333 33
0.9514833333333333 34
0.9514833333333333 35
0.9514833333333333 36
0.9514833333333333 37
0.9514833333333333 38
0.9514833333333333 39
0.9514833333333333 40
0.9514833333333333 41
0.9514833333333333 42
0.9514833333333333 43
0.9514833333333333 44
0.9514833333333333 45
0.9514833333333333 46
0.9514833333333333 47
0.9514833333333333 48
0.9514833333333333 49
0.9514833333333333 50
0.9514833333333333 51
0.9514833333333333 52
0.9514833333333333 53
0.9514833333333333 54
0.9514833333333333 55
0.9514833333333333 56
0.9514833333333333 57
0.9514833333333333 58
0.9514833333333333 59
0.9514833333333333 60
0.9514833333333333 61
0.9514833333333333 62
0.9514833333333333 63
0.9514833333333333 64
0.9514833333333333 65
0.9514833333333333 66
0.9514833333333333 67
0.9514833333333333 68
0.9514833333333333 69
0.9514833333333333 70
0.9514833333333333 71
0.9514833333333333 72
0.9514833333333333 73
0.9514833333333333 74
0.9514833333333333 75
0.9514833333333333 76
0.9514833333333333 77
0.9514833333333333 78
0.9514833333333333 79
0.9514833333333333 80
0.9514833333333333 81
0.9514833333333333 82
0.9514833333333333 83
0.9514833333333333 84
0.9514833333333333 85
0.9514833333333333 86
0.9514833333333333 87
0.9514833333333333 88
0.9514833333333333 89
0.9514833333333333 90
0.9514833333333333 91
0.9514833333333333 92
0.9514833333333333 93
0.9514833333333333 94
0.9514833333333333 95
0.9514833333333333 96
0.9514833333333333 97
0.9514833333333333 98
0.9514833333333333 99
0.9514833333333333 100
0.9514833333333333 1
0.9514833333333333 2
0.9514833333333333 3
0.9514833333333333 4
0.9514833333333333 5
0.9514833333333333 6
0.9514833333333333 7
0.9514833333333333 8
0.9514833333333333 9
0.9514833333333333 10
0.9514833333333333 11
0.9514833333333333 12
0.9514833333333333 13
0.9514833333333333 14
0.9514833333333333 15
0.9514833333333333 16
0.9514833333333333 17
0.9514833333333333 18
0.9514833333333333 19
0.9514833333333333 20
0.9514833333333333 21
0.9514833333333333 22
0.9514833333333333 23
0.9514833333333333 24
0.9514833333333333 25
0.9514833333333333 26
0.9514833333333333 27
0.9514833333333333 28
0.9514833333333333 29
0.9514833333333333 30
0.9514833333333333 31
0.9514833333333333 32
0.9514833333333333 33
0.9514833333333333 34
0.9514833333333333 35
0.9514833333333333 36
0.9514833333333333 37
0.9514833333333333 38
0.9514833333333333 39
0.9514833333333333 40
0.9514833333333333 41
0.9514833333333333 42
0.9514833333333333 43
0.9514833333333333 44
0.9514833333333333 45
0.9514833333333333 46
0.9514833333333333 47
0.9514833333333333 48
0.9514833333333333 49
0.9514833333333333 50
0.9514833333333333 51
0.9514833333333333 52
0.9514833333333333 53
0.9514833333333333 54
0.9514833333333333 55
0.9514833333333333 56
0.9514833333333333 57
0.9514833333333333 58
0.9514833333333333 59
0.9514833333333333 60
0.9514833333333333 61
0.9514833333333333 62
0.9514833333333333 63
0.9514833333333333 64
0.9514833333333333 65
0.9514833333333333 66
0.9514833333333333 67
0.9514833333333333 68
0.9514833333333333 69
0.9514833333333333 70
0.9514833333333333 71
0.9514833333333333 72
0.9514833333333333 73
0.9514833333333333 74
0.9514833333333333 75
0.9514833333333333 76
0.9514833333333333 77
0.9514833333333333 78
0.9514833333333333 79
0.9514833333333333 80
0.9514833333333333 81
0.9514833333333333 82
0.9514833333333333 83
0.9514833333333333 84
0.9514833333333333 85
0.9514833333333333 86
0.9514833333333333 87
0.9514833333333333 88
0.9514833333333333 89
0.9514833333333333 90
0.9514833333333333 91
0.9514833333333333 92
0.9514833333333333 93
0.9514833333333333 94
0.9514833333333333 95
0.9514833333333333 96
0.9514833333333333 97
0.9514833333333333 98
0.9514833333333333 99
0.9514833333333333 100
0.9514833333333333 1
0.9514833333333333 2
0.9514833333333333 3
0.9514833333333333 4
0.9514833333333333 5
0.9514833333333333 6
0.9514833333333333 7
0.9514833333333333 8
0.9514833333333333 9
0.9514833333333333 10
0.9514833333333333 11
0.9514833333333333 12
0.9514833333333333 13
0.9514833333333333 14
0.9514833333333333 15
0.9514833333333333 16
0.9514833333333333 17
0.9514833333333333 18
0.9514833333333333 19
0.9514833333333333 20
0.9514833333333333 21
0.9514833333333333 22
0.9514833333333333 23
0.9514833333333333 24
0.9514833333333333 25
0.9514833333333333 26
0.9514833333333333 27
0.9514833333333333 28
0.9514833333333333 29
0.9514833333333333 30
0.9514833333333333 31
0.9514833333333333 32
0.9514833333333333 33
0.9514833333333333 34
0.9514833333333333 35
0.9514833333333333 36
0.9514833333333333 37
0.9514833333333333 38
0.9514833333333333 39
0.9514833333333333 40
0.9514833333333333 41
0.9514833333333333 42
0.9514833333333333 43
0.9514833333333333 44
0.9514833333333333 45
0.9514833333333333 46
0.9514833333333333 47
0.9514833333333333 48
0.9514833333333333 49
0.9514833333333333 50
0.9514833333333333 51
0.9514833333333333 52
0.9514833333333333 53
0.9514833333333333 54
0.9514833333333333 55
0.9514833333333333 56
0.9514833333333333 57
0.9514833333333333 58
0.9514833333333333 59
0.9514833333333333 60
0.9514833333333333 61
0.9514833333333333 62
0.9514833333333333 63
0.9514833333333333 64
0.9514833333333333 65
0.9514833333333333 66
0.9514833333333333 67
0.9514833333333333 68
0.9514833333333333 69
0.9514833333333333 70
0.9514833333333333 71
0.9514833333333333 72
0.9514833333333333 73
0.9514833333333333 74
0.9514833333333333 75
0.9514833333333333 76
0.9514833333333333 77
0.9514833333333333 78
0.9514833333333333 79
0.9514833333333333 80
0.9514833333333333 81
0.9514833333333333 82
0.9514833333333333 83
0.9514833333333333 84
0.9514833333333333 85
0.9514833333333333 86
0.9514833333333333 87
0.9514833333333333 88
0.9514833333333333 89
0.9514833333333333 90
0.9514833333333333 91
0.9514833333333333 92
0.9514833333333333 93
0.9514833333333333 94
0.9514833333333333 95
0.9514833333333333 96
0.9514833333333333 97
0.9514833333333333 98
0.9514833333333333 99
0.9514833333333333 100
0.9514833333333333 1
0.9514833333333333 2
0.9514833333333333 3
0.9514833333333333 4
0.9514833333333333 5
0.9514833333333333 6
0.9514833333333333 7
0.9514833333333333 8
0.9514833333333333 9
0.9514833333333333 10
0.9514833333333333 11
0.9514833333333333 12
0.9514833333333333 13
0.9514833333333333 14
0.9514833333333333 15
0.9514833333333333 16
0.9514833333333333 17
0.9514833333333333 18
0.9514833333333333 19
0.9514833333333333 20
0.9514833333333333 21
0.9514833333333333 22
0.9514833333333333 23
0.9514833333333333 24
0.9514833333333333 25
0.9514833333333333 26
0.9514833333333333 27
0.9514833333333333 28
0.9514833333333333 29
0.9514833333333333 30
0.9514833333333333 31
0.9514833333333333 32
0.9514833333333333 33
0.9514833333333333 34
0.9514833333333333 35
0.9514833333333333 36
0.9514833333333333 37
0.9514833333333333 38
0.9514833333333333 39
0.9514833333333333 40
0.9514833333333333 41
0.9514833333333333 42
0.9514833333333333 43
0.9514833333333333 44
0.9514833333333333 45
0.9514833333333333 46
0.9514833333333333 47
0.9514833333333333 48
0.9514833333333333 49
0.9514833333333333 50
0.9514833333333333 51
0.9514833333333333 52
0.9514833333333333 53
0.9514833333333333 54
0.9514833333333333 55
0.9514833333333333 56
0.9514833333333333 57
0.9514833333333333 58
0.9514833333333333 59
0.9514833333333333 60
0.9514833333333333 61
0.9514833333333333 62
0.9514833333333333 63
0.9514833333333333 64
0.9514833333333333 65
0.9514833333333333 66
0.9514833333333333 67
0.9514833333333333 68
0.9514833333333333 69
0.9514833333333333 70
0.9514833333333333 71
0.9514833333333333 72
0.9514833333333333 73
0.9514833333333333 74
0.9514833333333333 75
0.9514833333333333 76
0.9514833333333333 77
0.9514833333333333 78
0.9514833333333333 79
0.9514833333333333 80
0.9514833333333333 81
0.9514833333333333 82
0.9514833333333333 83
0.9514833333333333 84
0.9514833333333333 85
0.9514833333333333 86
0.9514833333333333 87
0.9514833333333333 88
0.9514833333333333 89
0.9514833333333333 90
0.9514833333333333 91
0.9514833333333333 92
0.9514833333333333 93
0.9514833333333333 94
0.9514833333333333 95
0.9514833333333333 96
0.9514833333333333 97
0.9514833333333333 98
0.9514833333333333 99
0.9514833333333333 100
0.9514833333333333 1
0.9514833333333333 2
0.9514833333333333 3
0.9514833333333333 4
0.9514833333333333 5
0.9514833333333333 6
0.9514833333333333 7
0.9514833333333333 8
0.9514833333333333 9
0.9514833333333333 10
0.9514833333333333 11
0.9514833333333333 12
0.9514833333333333 13
0.9514833333333333 14
0.9514833333333333 15
0.9514833333333333 16
0.9514833333333333 17
0.9514833333333333 18
0.9514833333333333 19
0.9514833333333333 20
0.9514833333333333 21
0.9514833333333333 22
0.9514833333333333 23
0.9514833333333333 24
0.9514833333333333 25
0.9514833333333333 26
0.9514833333333333 27
0.9514833333333333 28
0.9514833333333333 29
0.9514833333333333 30
0.9514833333333333 31
0.9514833333333333 32
0.9514833333333333 33
0.9514833333333333 34
0.9514833333333333 35
0.9514833333333333 36
0.9514833333333333 37
0.9514833333333333 38
0.9514833333333333 39
0.9514833333333333 40
0.9514833333333333 41
0.9514833333333333 42
0.9514833333333333 43
0.9514833333333333 44
0.9514833333333333 45
0.9514833333333333 46
0.9514833333333333 47
0.9514833333333333 48
0.9514833333333333 49
0.9514833333333333 50
0.9514833333333333 51
0.9514833333333333 52
0.9514833333333333 53
0.9514833333333333 54
0.9514833333333333 55
0.9514833333333333 56
0.9514833333333333 57
0.9514833333333333 58
0.9514833333333333 59
0.9514833333333333 60
0.9514833333333333 61
0.9514833333333333 62
0.9514833333333333 63
0.9514833333333333 64
0.9514833333333333 65
0.9514833333333333 66
0.9514833333333333 67
0.9514833333333333 68
0.9514833333333333 69
0.9514833333333333 70
0.9514833333333333 71
0.9514833333333333 72
0.9514833333333333 73
0.9514833333333333 74
0.9514833333333333 75
0.9514833333333333 76
0.9514833333333333 77
0.9514833333333333 78
0.9514833333333333 79
0.9514833333333333 80
0.9514833333333333 81
0.9514833333333333 82
0.9514833333333333 83
0.9514833333333333 84
0.9514833333333333 85
0.9514833333333333 86
0.9514833333333333 87
0.9514833333333333 88
0.9514833333333333 89
0.9514833333333333 90
0.9514833333333333 91
0.9514833333333333 92
0.9514833333333333 93
0.9514833333333333 94
0.9514833333333333 95
0.9514833333333333 96
0.9514833333333333 97
0.9514833333333333 98
0.9514833333333333 99
0.9514833333333333 100
0.9514833333333333 1
0.9514833333333333 2
0.9514833333333333 3
0.9514833333333333 4
0.9514833333333333 5
0.9514833333333333 6
0.9514833333333333 7
0.9514833333333333 8
0.9514833333333333 9
0.9514833333333333 10
0.9514833333333333 11
0.9514833333333333 12
0.9514833333333333 13
0.9514833333333333 14
0.9514833333333333 15
0.9514833333333333 16
0.9514833333333333 17
0.9514833333333333 18
0.9514833333333333 19
0.9514833333333333 20
0.9514833333333333 21
0.9514833333333333 22
0.9514833333333333 23
0.9514833333333333 24
0.9514833333333333 25
0.9514833333333333 26
0.9514833333333333 27
0.9514833333333333 28
0.9514833333333333 29
0.9514833333333333 30
0.9514833333333333 31
0.9514833333333333 32
0.9514833333333333 33
0.9514833333333333 34
0.9514833333333333 35
0.9514833333333333 36
0.9514833333333333 37
0.9514833333333333 38
0.9514833333333333 39
0.9514833333333333 40
0.9514833333333333 41
0.9514833333333333 42
0.9514833333333333 43
0.9514833333333333 44
0.9514833333333333 45
0.9514833333333333 46
0.9514833333333333 47
0.9514833333333333 48
0.9514833333333333 49
0.9514833333333333 50
0.9514833333333333 51
0.9514833333333333 52
0.9514833333333333 53
0.9514833333333333 54
0.9514833333333333 55
0.9514833333333333 56
0.9514833333333333 57
0.9514833333333333 58
0.9514833333333333 59
0.9514833333333333 60
0.9514833333333333 61
0.9514833333333333 62
0.9514833333333333 63
0.9514833333333333 64
0.9514833333333333 65
0.9514833333333333 66
0.9514833333333333 67
0.9514833333333333 68
0.9514833333333333 69
0.9514833333333333 70
0.9514833333333333 71
0.9514833333333333 72
0.9514833333333333 73
0.9514833333333333 74
0.9514833333333333 75
0.9514833333333333 76
0.9514833333333333 77
0.9514833333333333 78
0.9514833333333333 79
0.9514833333333333 80
0.9514833333333333 81
0.9514833333333333 82
0.9514833333333333 83
0.9514833333333333 84
0.9514833333333333 85
0.9514833333333333 86
0.9514833333333333 87
0.9514833333333333 88
0.9514833333333333 89
0.9514833333333333 90
0.9514833333333333 91
0.9514833333333333 92
0.9514833333333333 93
0.9514833333333333 94
0.9514833333333333 95
0.9514833333333333 96
0.9514833333333333 97
0.9514833333333333 98
0.9514833333333333 99
0.9514833333333333 100
