# Supplementary material for: AMCFCN: attentive multi-view contrastive fusion clustering net
Source: PeerJ Comput Sci. 2024 Mar 5;10:e1906. doi: 10.7717/peerj-cs.1906 (PMC11636696; doi:10.7717/peerj-cs.1906)
Supplement: Supplemental Information 13 [file peerj-cs-10-1906-s013.txt]

0 1
0.6004238646289394 2
0.6398327887480852 3
0.6729107110013821 4
0.6772567757473631 5
0.6772567757473631 6
0.679424357030413 7
0.6913870972939088 8
0.6913870972939088 9
0.7012525802603781 10
0.7012525802603781 11
0.7033197244854585 12
0.7126020293843772 13
0.7126020293843772 14
0.7294890464596535 15
0.7294890464596535 16
0.7294890464596535 17
0.7294890464596535 18
0.7294890464596535 19
0.7294890464596535 20
0.7294890464596535 21
0.7295645526114424 22
0.7295645526114424 23
0.7309683456313221 24
0.7309683456313221 25
0.7309683456313221 26
0.7309683456313221 27
0.7309683456313221 28
0.7309683456313221 29
0.7309683456313221 30
0.7309683456313221 31
0.7309683456313221 32
0.7309683456313221 33
0.7309683456313221 34
0.7309683456313221 35
0.74004646572115 36
0.74004646572115 37
0.74004646572115 38
0.74004646572115 39
0.74004646572115 40
0.74004646572115 41
0.74004646572115 42
0.74004646572115 43
0.74004646572115 44
0.74004646572115 45
0.74004646572115 46
0.74004646572115 47
0.74004646572115 48
0.74004646572115 49
0.74004646572115 50
0.74004646572115 51
0.74004646572115 52
0.74004646572115 53
0.74004646572115 54
0.74004646572115 55
0.74004646572115 56
0.74004646572115 57
0.74004646572115 58
0.74004646572115 59
0.74004646572115 60
0.74004646572115 61
0.74004646572115 62
0.74004646572115 63
0.74004646572115 64
0.74004646572115 65
0.74004646572115 66
0.74004646572115 67
0.74004646572115 68
0.74004646572115 69
0.74004646572115 70
0.74004646572115 71
0.74004646572115 72
0.74004646572115 73
0.74004646572115 74
0.74004646572115 75
0.74004646572115 76
0.74004646572115 77
0.74004646572115 78
0.74004646572115 79
0.74004646572115 80
0.74004646572115 81
0.74004646572115 82
0.74004646572115 83
0.74004646572115 84
0.74004646572115 85
0.74004646572115 86
0.74004646572115 87
0.74004646572115 88
0.74004646572115 89
0.74004646572115 90
0.74004646572115 91
0.74004646572115 92
0.74004646572115 93
0.74004646572115 94
0.74004646572115 95
0.74004646572115 96
0.74004646572115 97
0.74004646572115 98
0.74004646572115 99
0.74004646572115 100
0.74004646572115 1
0.74004646572115 2
0.74004646572115 3
0.74004646572115 4
0.74004646572115 5
0.74004646572115 6
0.74004646572115 7
0.74004646572115 8
0.74004646572115 9
0.74004646572115 10
0.74004646572115 11
0.74004646572115 12
0.7493340139462372 13
0.7493340139462372 14
0.7493340139462372 15
0.7493340139462372 16
0.7493340139462372 17
0.7493340139462372 18
0.7493340139462372 19
0.7493340139462372 20
0.7493340139462372 21
0.7493340139462372 22
0.7493340139462372 23
0.7493340139462372 24
0.7493340139462372 25
0.7493340139462372 26
0.7493340139462372 27
0.7493340139462372 28
0.7493340139462372 29
0.7493340139462372 30
0.7493340139462372 31
0.7493340139462372 32
0.7493340139462372 33
0.7493340139462372 34
0.7493340139462372 35
0.7493340139462372 36
0.7493340139462372 37
0.7493340139462372 38
0.7493340139462372 39
0.7493340139462372 40
0.7493340139462372 41
0.7493340139462372 42
0.7493340139462372 43
0.7493340139462372 44
0.7493340139462372 45
0.7493340139462372 46
0.7493340139462372 47
0.7493340139462372 48
0.7493340139462372 49
0.7493340139462372 50
0.7493340139462372 51
0.7493340139462372 52
0.7493340139462372 53
0.7493340139462372 54
0.7493340139462372 55
0.7493340139462372 56
0.7493340139462372 57
0.7493340139462372 58
0.7493340139462372 59
0.7493340139462372 60
0.7493340139462372 61
0.7493340139462372 62
0.7493340139462372 63
0.7493340139462372 64
0.7493340139462372 65
0.7493340139462372 66
0.7493340139462372 67
0.7493340139462372 68
0.7493340139462372 69
0.7493340139462372 70
0.7493340139462372 71
0.7493340139462372 72
0.7493340139462372 73
0.7493340139462372 74
0.7493340139462372 75
0.7493340139462372 76
0.7493340139462372 77
0.7493340139462372 78
0.7493340139462372 79
0.7493340139462372 80
0.7493340139462372 81
0.7493340139462372 82
0.7493340139462372 83
0.7493340139462372 84
0.7493340139462372 85
0.7493340139462372 86
0.7493340139462372 87
0.7493340139462372 88
0.7493340139462372 89
0.7493340139462372 90
0.7493340139462372 91
0.7493340139462372 92
0.7493340139462372 93
0.7493340139462372 94
0.7493340139462372 95
0.7493340139462372 96
0.7493340139462372 97
0.7493340139462372 98
0.7493340139462372 99
0.7493340139462372 100
0.7493340139462372 1
0.7493340139462372 2
0.7493340139462372 3
0.7493340139462372 4
0.7493340139462372 5
0.7493340139462372 6
0.7493340139462372 7
0.7493340139462372 8
0.7493340139462372 9
0.7493340139462372 10
0.7493340139462372 11
0.7493340139462372 12
0.7493340139462372 13
0.7493340139462372 14
0.7493340139462372 15
0.7493340139462372 16
0.7493340139462372 17
0.7493340139462372 18
0.7493340139462372 19
0.7493340139462372 20
0.7493340139462372 21
0.7493340139462372 22
0.7493340139462372 23
0.7493340139462372 24
0.7493340139462372 25
0.7493340139462372 26
0.7493340139462372 27
0.7493340139462372 28
0.7493340139462372 29
0.7493340139462372 30
0.7493340139462372 31
0.7493340139462372 32
0.7493340139462372 33
0.7493340139462372 34
0.7493340139462372 35
0.7493340139462372 36
0.7493340139462372 37
0.7493340139462372 38
0.7493340139462372 39
0.7493340139462372 40
0.7493340139462372 41
0.7493340139462372 42
0.7493340139462372 43
0.7493340139462372 44
0.7493340139462372 45
0.7493340139462372 46
0.7493340139462372 47
0.7493340139462372 48
0.7493340139462372 49
0.7493340139462372 50
0.7493340139462372 51
0.7493340139462372 52
0.7493340139462372 53
0.7493340139462372 54
0.7493340139462372 55
0.7493340139462372 56
0.7493340139462372 57
0.7493340139462372 58
0.7493340139462372 59
0.7493340139462372 60
0.7493340139462372 61
0.7493340139462372 62
0.7493340139462372 63
0.7493340139462372 64
0.7493340139462372 65
0.7493340139462372 66
0.7493340139462372 67
0.7493340139462372 68
0.7493340139462372 69
0.7493340139462372 70
0.7493340139462372 71
0.7493340139462372 72
0.7493340139462372 73
0.7493340139462372 74
0.7493340139462372 75
0.7493340139462372 76
0.7493340139462372 77
0.7493340139462372 78
0.7493340139462372 79
0.7493340139462372 80
0.7493340139462372 81
0.7493340139462372 82
0.7493340139462372 83
0.7493340139462372 84
0.7493340139462372 85
0.7493340139462372 86
0.7493340139462372 87
0.7493340139462372 88
0.7493340139462372 89
0.7493340139462372 90
0.7493340139462372 91
0.7493340139462372 92
0.7493340139462372 93
0.7493340139462372 94
0.7493340139462372 95
0.7493340139462372 96
0.7493340139462372 97
0.7493340139462372 98
0.7493340139462372 99
0.7493340139462372 100
0.7493340139462372 1
0.7493340139462372 2
0.7493340139462372 3
0.7493340139462372 4
0.7493340139462372 5
0.7493340139462372 6
0.7493340139462372 7
0.7493340139462372 8
0.7493340139462372 9
0.7493340139462372 10
0.7493340139462372 11
0.7493340139462372 12
0.7493340139462372 13
0.7493340139462372 14
0.7493340139462372 15
0.7493340139462372 16
0.7493340139462372 17
0.7493340139462372 18
0.7493340139462372 19
0.7493340139462372 20
0.7493340139462372 21
0.7493340139462372 22
0.7493340139462372 23
0.7493340139462372 24
0.7493340139462372 25
0.7493340139462372 26
0.7493340139462372 27
0.7493340139462372 28
0.7493340139462372 29
0.7493340139462372 30
0.7493340139462372 31
0.7493340139462372 32
0.7493340139462372 33
0.7493340139462372 34
0.7493340139462372 35
0.7493340139462372 36
0.7493340139462372 37
0.7493340139462372 38
0.7493340139462372 39
0.7493340139462372 40
0.7493340139462372 41
0.7493340139462372 42
0.7493340139462372 43
0.7493340139462372 44
0.7493340139462372 45
0.7493340139462372 46
0.7493340139462372 47
0.7493340139462372 48
0.7493340139462372 49
0.7493340139462372 50
0.7493340139462372 51
0.7493340139462372 52
0.7493340139462372 53
0.7493340139462372 54
0.7493340139462372 55
0.7493340139462372 56
0.7493340139462372 57
0.7493340139462372 58
0.7493340139462372 59
0.7493340139462372 60
0.7493340139462372 61
0.7493340139462372 62
0.7493340139462372 63
0.7493340139462372 64
0.7493340139462372 65
0.7493340139462372 66
0.7493340139462372 67
0.7493340139462372 68
0.7493340139462372 69
0.7493340139462372 70
0.7493340139462372 71
0.7493340139462372 72
0.7493340139462372 73
0.7493340139462372 74
0.7493340139462372 75
0.7493340139462372 76
0.7493340139462372 77
0.7493340139462372 78
0.7493340139462372 79
0.7493340139462372 80
0.7493340139462372 81
0.7493340139462372 82
0.7493340139462372 83
0.7493340139462372 84
0.7493340139462372 85
0.7493340139462372 86
0.7493340139462372 87
0.7493340139462372 88
0.7493340139462372 89
0.7493340139462372 90
0.7493340139462372 91
0.7493340139462372 92
0.7493340139462372 93
0.7493340139462372 94
0.7493340139462372 95
0.7493340139462372 96
0.7493340139462372 97
0.7493340139462372 98
0.7493340139462372 99
0.7493340139462372 100
0.7493340139462372 1
0.7493340139462372 2
0.7493340139462372 3
0.7493340139462372 4
0.7493340139462372 5
0.7493340139462372 6
0.7493340139462372 7
0.7493340139462372 8
0.7493340139462372 9
0.7493340139462372 10
0.7493340139462372 11
0.7493340139462372 12
0.7493340139462372 13
0.7493340139462372 14
0.7493340139462372 15
0.7493340139462372 16
0.7493340139462372 17
0.7493340139462372 18
0.7493340139462372 19
0.7493340139462372 20
0.7493340139462372 21
0.7493340139462372 22
0.7493340139462372 23
0.7493340139462372 24
0.7493340139462372 25
0.7493340139462372 26
0.7493340139462372 27
0.7493340139462372 28
0.7493340139462372 29
0.7493340139462372 30
0.7493340139462372 31
0.7493340139462372 32
0.7493340139462372 33
0.7493340139462372 34
0.7493340139462372 35
0.7493340139462372 36
0.7493340139462372 37
0.7493340139462372 38
0.7493340139462372 39
0.7493340139462372 40
0.7493340139462372 41
0.7493340139462372 42
0.7493340139462372 43
0.7493340139462372 44
0.7493340139462372 45
0.7493340139462372 46
0.7493340139462372 47
0.7493340139462372 48
0.7493340139462372 49
0.7493340139462372 50
0.7493340139462372 51
0.7493340139462372 52
0.7493340139462372 53
0.7493340139462372 54
0.7493340139462372 55
0.7493340139462372 56
0.7493340139462372 57
0.7493340139462372 58
0.7493340139462372 59
0.7493340139462372 60
0.7493340139462372 61
0.7493340139462372 62
0.7493340139462372 63
0.7493340139462372 64
0.7493340139462372 65
0.7493340139462372 66
0.7493340139462372 67
0.7493340139462372 68
0.7493340139462372 69
0.7493340139462372 70
0.7493340139462372 71
0.7493340139462372 72
0.7493340139462372 73
0.7493340139462372 74
0.7493340139462372 75
0.7493340139462372 76
0.7493340139462372 77
0.7493340139462372 78
0.7493340139462372 79
0.7493340139462372 80
0.7493340139462372 81
0.7493340139462372 82
0.7493340139462372 83
0.7493340139462372 84
0.7493340139462372 85
0.7493340139462372 86
0.7493340139462372 87
0.7493340139462372 88
0.7493340139462372 89
0.7493340139462372 90
0.7493340139462372 91
0.7493340139462372 92
0.7493340139462372 93
0.7493340139462372 94
0.7493340139462372 95
0.7493340139462372 96
0.7493340139462372 97
0.7493340139462372 98
0.7493340139462372 99
0.7493340139462372 100
0.7493340139462372 1
0.7493340139462372 2
0.7493340139462372 3
0.7493340139462372 4
0.7493340139462372 5
0.7493340139462372 6
0.7493340139462372 7
0.7493340139462372 8
0.7493340139462372 9
0.7493340139462372 10
0.7493340139462372 11
0.7493340139462372 12
0.7493340139462372 13
0.7493340139462372 14
0.7493340139462372 15
0.7493340139462372 16
0.7493340139462372 17
0.7493340139462372 18
0.7493340139462372 19
0.7493340139462372 20
0.7493340139462372 21
0.7493340139462372 22
0.7493340139462372 23
0.7493340139462372 24
0.7493340139462372 25
0.7493340139462372 26
0.7493340139462372 27
0.7493340139462372 28
0.7493340139462372 29
0.7493340139462372 30
0.7493340139462372 31
0.7493340139462372 32
0.7493340139462372 33
0.7493340139462372 34
0.7493340139462372 35
0.7493340139462372 36
0.7493340139462372 37
0.7493340139462372 38
0.7493340139462372 39
0.7493340139462372 40
0.7493340139462372 41
0.7493340139462372 42
0.7493340139462372 43
0.7493340139462372 44
0.7493340139462372 45
0.7493340139462372 46
0.7493340139462372 47
0.7493340139462372 48
0.7493340139462372 49
0.7493340139462372 50
0.7493340139462372 51
0.7493340139462372 52
0.7493340139462372 53
0.7493340139462372 54
0.7493340139462372 55
0.7493340139462372 56
0.7493340139462372 57
0.7493340139462372 58
0.7493340139462372 59
0.7493340139462372 60
0.7493340139462372 61
0.7493340139462372 62
0.7493340139462372 63
0.7493340139462372 64
0.7493340139462372 65
0.7493340139462372 66
0.7493340139462372 67
0.7493340139462372 68
0.7493340139462372 69
0.7493340139462372 70
0.7493340139462372 71
0.7493340139462372 72
0.7493340139462372 73
0.7493340139462372 74
0.7493340139462372 75
0.7493340139462372 76
0.7493340139462372 77
0.7493340139462372 78
0.7493340139462372 79
0.7493340139462372 80
0.7493340139462372 81
0.7493340139462372 82
0.7493340139462372 83
0.7493340139462372 84
0.7493340139462372 85
0.7493340139462372 86
0.7493340139462372 87
0.7493340139462372 88
0.7493340139462372 89
0.7493340139462372 90
0.7493340139462372 91
0.7493340139462372 92
0.7493340139462372 93
0.7493340139462372 94
0.7493340139462372 95
0.7493340139462372 96
0.7493340139462372 97
0.7493340139462372 98
0.7493340139462372 99
0.7493340139462372 100
0.7493340139462372 1
0.7493340139462372 2
0.7493340139462372 3
0.7493340139462372 4
0.7493340139462372 5
0.7493340139462372 6
0.7493340139462372 7
0.7493340139462372 8
0.7493340139462372 9
0.7493340139462372 10
0.7493340139462372 11
0.7623913320221013 12
0.7720854440593377 13
0.7720854440593377 14
0.7947572632863369 15
0.7984301304148891 16
0.7984301304148891 17
0.7984301304148891 18
0.7984301304148891 19
0.7984301304148891 20
0.7984301304148891 21
0.7984301304148891 22
0.7984301304148891 23
0.7984301304148891 24
0.7984301304148891 25
0.7984301304148891 26
0.7984301304148891 27
0.7984301304148891 28
0.7984301304148891 29
0.7984301304148891 30
0.7984301304148891 31
0.7984301304148891 32
0.7984301304148891 33
0.7984301304148891 34
0.800268483272669 35
0.800268483272669 36
0.800268483272669 37
0.800268483272669 38
0.800268483272669 39
0.800268483272669 40
0.800268483272669 41
0.800268483272669 42
0.800268483272669 43
0.800268483272669 44
0.800268483272669 45
0.800268483272669 46
0.800268483272669 47
0.800268483272669 48
0.800268483272669 49
0.800268483272669 50
0.800268483272669 51
0.800268483272669 52
0.800268483272669 53
0.800268483272669 54
0.800268483272669 55
0.800268483272669 56
0.800268483272669 57
0.800268483272669 58
0.800268483272669 59
0.800268483272669 60
0.800268483272669 61
0.800268483272669 62
0.800268483272669 63
0.800268483272669 64
0.800268483272669 65
0.8010074991992373 66
0.8010074991992373 67
0.8010074991992373 68
0.8016946646956166 69
0.8020170775127551 70
0.8020170775127551 71
0.8020170775127551 72
0.8020170775127551 73
0.8020170775127551 74
0.8020170775127551 75
0.8020170775127551 76
0.8020170775127551 77
0.8020170775127551 78
0.8020170775127551 79
0.8087705877833741 80
0.8087705877833741 81
0.8105728421614862 82
0.8126738720369125 83
0.8126738720369125 84
0.8126738720369125 85
0.8126738720369125 86
0.8126738720369125 87
0.8126738720369125 88
0.8126738720369125 89
0.8126738720369125 90
0.8126738720369125 91
0.8126738720369125 92
0.8126738720369125 93
0.8126738720369125 94
0.8126738720369125 95
0.8126738720369125 96
0.8126738720369125 97
0.8126738720369125 98
0.8126738720369125 99
0.8126738720369125 100
0.8126738720369125 1
0.8126738720369125 2
0.8126738720369125 3
0.8126738720369125 4
0.8126738720369125 5
0.8165094280918315 6
0.8360676099124469 7
0.8518548509101537 8
0.8533361507700342 9
0.8732146503041862 10
0.8732146503041862 11
0.8732146503041862 12
0.8732146503041862 13
0.8732146503041862 14
0.8732146503041862 15
0.8732146503041862 16
0.8732146503041862 17
0.8735001307743145 18
0.8735001307743145 19
0.8735001307743145 20
0.8735001307743145 21
0.8735001307743145 22
0.8735001307743145 23
0.8735001307743145 24
0.8735001307743145 25
0.8735001307743145 26
0.8735001307743145 27
0.88126331181976 28
0.88126331181976 29
0.88126331181976 30
0.88126331181976 31
0.88126331181976 32
0.88126331181976 33
0.88126331181976 34
0.88126331181976 35
0.88126331181976 36
0.8828784326396751 37
0.8828784326396751 38
0.8828784326396751 39
0.8828784326396751 40
0.8830900650372119 41
0.8830900650372119 42
0.8830900650372119 43
0.8830900650372119 44
0.8830900650372119 45
0.8830900650372119 46
0.8830900650372119 47
0.8830900650372119 48
0.8830900650372119 49
0.8830900650372119 50
0.8830900650372119 51
0.8830900650372119 52
0.8897827765081008 53
0.8897827765081008 54
0.8897827765081008 55
0.8897827765081008 56
0.8897827765081008 57
0.8897827765081008 58
0.8897827765081008 59
0.8897827765081008 60
0.8928515464546771 61
0.8928515464546771 62
0.8928515464546771 63
0.8928515464546771 64
0.8928515464546771 65
0.8928515464546771 66
0.8928515464546771 67
0.8928515464546771 68
0.8928515464546771 69
0.8928515464546771 70
0.8928515464546771 71
0.8928515464546771 72
0.8928515464546771 73
0.8928515464546771 74
0.8928515464546771 75
0.8928515464546771 76
0.8928515464546771 77
0.8928515464546771 78
0.8928515464546771 79
0.8928515464546771 80
0.8928515464546771 81
0.8928515464546771 82
0.8928515464546771 83
0.8928515464546771 84
0.8928515464546771 85
0.8928515464546771 86
0.8928515464546771 87
0.8928515464546771 88
0.8928515464546771 89
0.8928515464546771 90
0.8928515464546771 91
0.8928515464546771 92
0.8928515464546771 93
0.8928515464546771 94
0.8928515464546771 95
0.8928515464546771 96
0.8928515464546771 97
0.8928515464546771 98
0.8928515464546771 99
0.8928515464546771 100
0.8928515464546771 1
0.8928515464546771 2
0.8928515464546771 3
0.8928515464546771 4
0.8928515464546771 5
0.8928515464546771 6
0.8928515464546771 7
0.8928515464546771 8
0.8928515464546771 9
0.8928515464546771 10
0.8928515464546771 11
0.8928515464546771 12
0.8928515464546771 13
0.8928515464546771 14
0.8928515464546771 15
0.8928515464546771 16
0.8928515464546771 17
0.8928515464546771 18
0.8928515464546771 19
0.8928515464546771 20
0.8928515464546771 21
0.8928515464546771 22
0.8928515464546771 23
0.8928515464546771 24
0.8928515464546771 25
0.8928515464546771 26
0.8928515464546771 27
0.8928515464546771 28
0.8928515464546771 29
0.8928515464546771 30
0.8928515464546771 31
0.8928515464546771 32
0.8928515464546771 33
0.8928515464546771 34
0.8928515464546771 35
0.8928515464546771 36
0.8928515464546771 37
0.8928515464546771 38
0.8928515464546771 39
0.8928515464546771 40
0.8928515464546771 41
0.8928515464546771 42
0.8928515464546771 43
0.8928515464546771 44
0.8928515464546771 45
0.8928515464546771 46
0.8928515464546771 47
0.8928515464546771 48
0.8928515464546771 49
0.8928515464546771 50
0.8928515464546771 51
0.8928515464546771 52
0.8928515464546771 53
0.8928515464546771 54
0.8928515464546771 55
0.8928515464546771 56
0.8928515464546771 57
0.8928515464546771 58
0.8928515464546771 59
0.8928515464546771 60
0.8928515464546771 61
0.8928515464546771 62
0.8928515464546771 63
0.8928515464546771 64
0.8928515464546771 65
0.8928515464546771 66
0.8928515464546771 67
0.8928515464546771 68
0.8928515464546771 69
0.8928515464546771 70
0.8928515464546771 71
0.8928515464546771 72
0.8928515464546771 73
0.8928515464546771 74
0.8928515464546771 75
0.8928515464546771 76
0.8928515464546771 77
0.8928515464546771 78
0.8928515464546771 79
0.8928515464546771 80
0.8928515464546771 81
0.8928515464546771 82
0.8928515464546771 83
0.8928515464546771 84
0.8928515464546771 85
0.8928515464546771 86
0.8928515464546771 87
0.8928515464546771 88
0.8928515464546771 89
0.8928515464546771 90
0.8928515464546771 91
0.8928515464546771 92
0.8928515464546771 93
0.8928515464546771 94
0.8928515464546771 95
0.8928515464546771 96
0.8928515464546771 97
0.8928515464546771 98
0.8928515464546771 99
0.8928515464546771 100
0.8928515464546771 1
0.8928515464546771 2
0.8928515464546771 3
0.8928515464546771 4
0.8928515464546771 5
0.8928515464546771 6
0.8928515464546771 7
0.8928515464546771 8
0.8928515464546771 9
0.8928515464546771 10
0.8928515464546771 11
0.8928515464546771 12
0.8928515464546771 13
0.8928515464546771 14
0.8928515464546771 15
0.8928515464546771 16
0.8928515464546771 17
0.8928515464546771 18
0.8928515464546771 19
0.8928515464546771 20
0.8928515464546771 21
0.8928515464546771 22
0.8928515464546771 23
0.8928515464546771 24
0.8928515464546771 25
0.8928515464546771 26
0.8928515464546771 27
0.8928515464546771 28
0.8928515464546771 29
0.8928515464546771 30
0.8928515464546771 31
0.8928515464546771 32
0.8928515464546771 33
0.8928515464546771 34
0.8928515464546771 35
0.8928515464546771 36
0.8928515464546771 37
0.8928515464546771 38
0.8928515464546771 39
0.8928515464546771 40
0.8928515464546771 41
0.8928515464546771 42
0.8928515464546771 43
0.8928515464546771 44
0.8928515464546771 45
0.8928515464546771 46
0.8928515464546771 47
0.8928515464546771 48
0.8928515464546771 49
0.8928515464546771 50
0.8928515464546771 51
0.8928515464546771 52
0.8928515464546771 53
0.8928515464546771 54
0.8928515464546771 55
0.8928515464546771 56
0.8928515464546771 57
0.8928515464546771 58
0.8928515464546771 59
0.8928515464546771 60
0.8928515464546771 61
0.8928515464546771 62
0.8928515464546771 63
0.8928515464546771 64
0.8928515464546771 65
0.8928515464546771 66
0.8928515464546771 67
0.8928515464546771 68
0.8928515464546771 69
0.8928515464546771 70
0.8928515464546771 71
0.8928515464546771 72
0.8928515464546771 73
0.8928515464546771 74
0.8928515464546771 75
0.8928515464546771 76
0.8928515464546771 77
0.8928515464546771 78
0.8928515464546771 79
0.8928515464546771 80
0.8928515464546771 81
0.8928515464546771 82
0.8928515464546771 83
0.8928515464546771 84
0.8928515464546771 85
0.8928515464546771 86
0.8928515464546771 87
0.8928515464546771 88
0.8928515464546771 89
0.8928515464546771 90
0.8928515464546771 91
0.8928515464546771 92
0.8928515464546771 93
0.8928515464546771 94
0.8928515464546771 95
0.8928515464546771 96
0.8928515464546771 97
0.8928515464546771 98
0.8928515464546771 99
0.8928515464546771 100
0.8928515464546771 1
0.8928515464546771 2
0.8928515464546771 3
0.8928515464546771 4
0.8928515464546771 5
0.8928515464546771 6
0.8928515464546771 7
0.8928515464546771 8
0.8928515464546771 9
0.8928515464546771 10
0.8928515464546771 11
0.8928515464546771 12
0.8928515464546771 13
0.8928515464546771 14
0.8928515464546771 15
0.8928515464546771 16
0.8928515464546771 17
0.8928515464546771 18
0.8928515464546771 19
0.8928515464546771 20
0.8928515464546771 21
0.8928515464546771 22
0.8928515464546771 23
0.8928515464546771 24
0.8928515464546771 25
0.8928515464546771 26
0.8928515464546771 27
0.8928515464546771 28
0.8928515464546771 29
0.8928515464546771 30
0.8928515464546771 31
0.8928515464546771 32
0.8928515464546771 33
0.8928515464546771 34
0.8928515464546771 35
0.8928515464546771 36
0.8928515464546771 37
0.8928515464546771 38
0.8928515464546771 39
0.8928515464546771 40
0.8928515464546771 41
0.8928515464546771 42
0.8928515464546771 43
0.8928515464546771 44
0.8928515464546771 45
0.8928515464546771 46
0.8928515464546771 47
0.8928515464546771 48
0.8928515464546771 49
0.8928515464546771 50
0.8928515464546771 51
0.8928515464546771 52
0.8928515464546771 53
0.8928515464546771 54
0.8928515464546771 55
0.8928515464546771 56
0.8928515464546771 57
0.8928515464546771 58
0.8928515464546771 59
0.8928515464546771 60
0.8928515464546771 61
0.8928515464546771 62
0.8928515464546771 63
0.8928515464546771 64
0.8928515464546771 65
0.8928515464546771 66
0.8928515464546771 67
0.8928515464546771 68
0.8928515464546771 69
0.8928515464546771 70
0.8928515464546771 71
0.8928515464546771 72
0.8928515464546771 73
0.8928515464546771 74
0.8928515464546771 75
0.8928515464546771 76
0.8928515464546771 77
0.8928515464546771 78
0.8928515464546771 79
0.8928515464546771 80
0.8928515464546771 81
0.8928515464546771 82
0.8928515464546771 83
0.8928515464546771 84
0.8928515464546771 85
0.8928515464546771 86
0.8928515464546771 87
0.8928515464546771 88
0.8928515464546771 89
0.8928515464546771 90
0.8928515464546771 91
0.8928515464546771 92
0.8928515464546771 93
0.8928515464546771 94
0.8928515464546771 95
0.8928515464546771 96
0.8928515464546771 97
0.8928515464546771 98
0.8928515464546771 99
0.8928515464546771 100
0.8928515464546771 1
0.8928515464546771 2
0.8928515464546771 3
0.8928515464546771 4
0.8928515464546771 5
0.8928515464546771 6
0.8928515464546771 7
0.8928515464546771 8
0.8928515464546771 9
0.8928515464546771 10
0.8928515464546771 11
0.8928515464546771 12
0.8928515464546771 13
0.8928515464546771 14
0.8928515464546771 15
0.8928515464546771 16
0.8928515464546771 17
0.8928515464546771 18
0.8928515464546771 19
0.8928515464546771 20
0.8928515464546771 21
0.8928515464546771 22
0.8928515464546771 23
0.8928515464546771 24
0.8928515464546771 25
0.8928515464546771 26
0.8928515464546771 27
0.8928515464546771 28
0.8928515464546771 29
0.8928515464546771 30
0.8928515464546771 31
0.8928515464546771 32
0.8928515464546771 33
0.8928515464546771 34
0.8928515464546771 35
0.8928515464546771 36
0.8928515464546771 37
0.8928515464546771 38
0.8928515464546771 39
0.8928515464546771 40
0.8928515464546771 41
0.8928515464546771 42
0.8928515464546771 43
0.8928515464546771 44
0.8928515464546771 45
0.8928515464546771 46
0.8928515464546771 47
0.8928515464546771 48
0.8928515464546771 49
0.8928515464546771 50
0.8928515464546771 51
0.8928515464546771 52
0.8928515464546771 53
0.8928515464546771 54
0.8928515464546771 55
0.8928515464546771 56
0.8928515464546771 57
0.8928515464546771 58
0.8928515464546771 59
0.8928515464546771 60
0.8928515464546771 61
0.8928515464546771 62
0.8928515464546771 63
0.8928515464546771 64
0.8928515464546771 65
0.8928515464546771 66
0.8928515464546771 67
0.8928515464546771 68
0.8928515464546771 69
0.8928515464546771 70
0.8928515464546771 71
0.8928515464546771 72
0.8928515464546771 73
0.8928515464546771 74
0.8928515464546771 75
0.8928515464546771 76
0.8928515464546771 77
0.8928515464546771 78
0.8928515464546771 79
0.8928515464546771 80
0.8928515464546771 81
0.8928515464546771 82
0.8928515464546771 83
0.8928515464546771 84
0.8928515464546771 85
0.8928515464546771 86
0.8928515464546771 87
0.8928515464546771 88
0.8928515464546771 89
0.8928515464546771 90
0.8928515464546771 91
0.8928515464546771 92
0.8928515464546771 93
0.8928515464546771 94
0.8928515464546771 95
0.8928515464546771 96
0.8928515464546771 97
0.8928515464546771 98
0.8928515464546771 99
0.8928515464546771 100
0.8928515464546771 1
0.8928515464546771 2
0.8928515464546771 3
0.8928515464546771 4
0.8928515464546771 5
0.8928515464546771 6
0.8928515464546771 7
0.8928515464546771 8
0.8928515464546771 9
0.8928515464546771 10
0.8928515464546771 11
0.8928515464546771 12
0.8928515464546771 13
0.8928515464546771 14
0.8928515464546771 15
0.8928515464546771 16
0.8928515464546771 17
0.8928515464546771 18
0.8928515464546771 19
0.8928515464546771 20
0.8928515464546771 21
0.8928515464546771 22
0.8928515464546771 23
0.8928515464546771 24
0.8928515464546771 25
0.8928515464546771 26
0.8928515464546771 27
0.8928515464546771 28
0.8928515464546771 29
0.8928515464546771 30
0.8928515464546771 31
0.8928515464546771 32
0.8928515464546771 33
0.8928515464546771 34
0.8928515464546771 35
0.8928515464546771 36
0.8928515464546771 37
0.8928515464546771 38
0.8928515464546771 39
0.8928515464546771 40
0.8928515464546771 41
0.8928515464546771 42
0.8928515464546771 43
0.8928515464546771 44
0.8928515464546771 45
0.8928515464546771 46
0.8928515464546771 47
0.8928515464546771 48
0.8928515464546771 49
0.8928515464546771 50
0.8928515464546771 51
0.8928515464546771 52
0.8928515464546771 53
0.8928515464546771 54
0.8928515464546771 55
0.8928515464546771 56
0.8928515464546771 57
0.8928515464546771 58
0.8928515464546771 59
0.8928515464546771 60
0.8928515464546771 61
0.8928515464546771 62
0.8928515464546771 63
0.8928515464546771 64
0.8928515464546771 65
0.8928515464546771 66
0.8928515464546771 67
0.8928515464546771 68
0.8928515464546771 69
0.8928515464546771 70
0.8928515464546771 71
0.8928515464546771 72
0.8928515464546771 73
0.8928515464546771 74
0.8928515464546771 75
0.8928515464546771 76
0.8928515464546771 77
0.8928515464546771 78
0.8928515464546771 79
0.8928515464546771 80
0.8928515464546771 81
0.8928515464546771 82
0.8928515464546771 83
0.8928515464546771 84
0.8928515464546771 85
0.8928515464546771 86
0.8928515464546771 87
0.8928515464546771 88
0.8928515464546771 89
0.8928515464546771 90
0.8928515464546771 91
0.8928515464546771 92
0.8928515464546771 93
0.8928515464546771 94
0.8928515464546771 95
0.8928515464546771 96
0.8928515464546771 97
0.8928515464546771 98
0.8928515464546771 99
0.8928515464546771 100
0.8928515464546771 1
0.8928515464546771 2
0.8928515464546771 3
0.8928515464546771 4
0.8928515464546771 5
0.8928515464546771 6
0.8928515464546771 7
0.8928515464546771 8
0.8928515464546771 9
0.8928515464546771 10
0.8928515464546771 11
0.8928515464546771 12
0.8928515464546771 13
0.8928515464546771 14
0.8928515464546771 15
0.8928515464546771 16
0.8928515464546771 17
0.8928515464546771 18
0.8928515464546771 19
0.8928515464546771 20
0.8928515464546771 21
0.8928515464546771 22
0.8928515464546771 23
0.8928515464546771 24
0.8928515464546771 25
0.8928515464546771 26
0.8928515464546771 27
0.8928515464546771 28
0.8928515464546771 29
0.8928515464546771 30
0.8928515464546771 31
0.8928515464546771 32
0.8928515464546771 33
0.8928515464546771 34
0.8928515464546771 35
0.8928515464546771 36
0.8928515464546771 37
0.8928515464546771 38
0.8928515464546771 39
0.8928515464546771 40
0.8928515464546771 41
0.8928515464546771 42
0.8928515464546771 43
0.8928515464546771 44
0.8928515464546771 45
0.8928515464546771 46
0.8928515464546771 47
0.8928515464546771 48
0.8928515464546771 49
0.8928515464546771 50
0.8928515464546771 51
0.8928515464546771 52
0.8928515464546771 53
0.8928515464546771 54
0.8928515464546771 55
0.8928515464546771 56
0.8928515464546771 57
0.8928515464546771 58
0.8928515464546771 59
0.8928515464546771 60
0.8928515464546771 61
0.8928515464546771 62
0.8928515464546771 63
0.8928515464546771 64
0.8928515464546771 65
0.8928515464546771 66
0.8928515464546771 67
0.8928515464546771 68
0.8928515464546771 69
0.8928515464546771 70
0.8928515464546771 71
0.8928515464546771 72
0.8928515464546771 73
0.8928515464546771 74
0.8928515464546771 75
0.8928515464546771 76
0.8928515464546771 77
0.8928515464546771 78
0.8928515464546771 79
0.8928515464546771 80
0.8928515464546771 81
0.8928515464546771 82
0.8928515464546771 83
0.8928515464546771 84
0.8928515464546771 85
0.8928515464546771 86
0.8928515464546771 87
0.8928515464546771 88
0.8928515464546771 89
0.8928515464546771 90
0.8928515464546771 91
0.8928515464546771 92
0.8928515464546771 93
0.8928515464546771 94
0.8928515464546771 95
0.8928515464546771 96
0.8928515464546771 97
0.8928515464546771 98
0.8928515464546771 99
0.8928515464546771 100
0.8928515464546771 1
0.8928515464546771 2
0.8928515464546771 3
0.8928515464546771 4
0.8928515464546771 5
0.8928515464546771 6
0.8928515464546771 7
0.8928515464546771 8
0.8928515464546771 9
0.8928515464546771 10
0.8928515464546771 11
0.8928515464546771 12
0.8928515464546771 13
0.8928515464546771 14
0.8928515464546771 15
0.8928515464546771 16
0.8928515464546771 17
0.8928515464546771 18
0.8928515464546771 19
0.8928515464546771 20
0.8928515464546771 21
0.8928515464546771 22
0.8928515464546771 23
0.8928515464546771 24
0.8928515464546771 25
0.8928515464546771 26
0.8928515464546771 27
0.8928515464546771 28
0.8928515464546771 29
0.8928515464546771 30
0.8928515464546771 31
0.8928515464546771 32
0.8928515464546771 33
0.8928515464546771 34
0.8928515464546771 35
0.8928515464546771 36
0.8928515464546771 37
0.8928515464546771 38
0.8928515464546771 39
0.8928515464546771 40
0.8928515464546771 41
0.8928515464546771 42
0.8928515464546771 43
0.8928515464546771 44
0.8928515464546771 45
0.8928515464546771 46
0.8928515464546771 47
0.8928515464546771 48
0.8928515464546771 49
0.8928515464546771 50
0.8928515464546771 51
0.8928515464546771 52
0.8928515464546771 53
0.8928515464546771 54
0.8928515464546771 55
0.8928515464546771 56
0.8928515464546771 57
0.8928515464546771 58
0.8928515464546771 59
0.8928515464546771 60
0.8928515464546771 61
0.8928515464546771 62
0.8928515464546771 63
0.8928515464546771 64
0.8928515464546771 65
0.8928515464546771 66
0.8928515464546771 67
0.8928515464546771 68
0.8928515464546771 69
0.8928515464546771 70
0.8928515464546771 71
0.8928515464546771 72
0.8928515464546771 73
0.8928515464546771 74
0.8928515464546771 75
0.8928515464546771 76
0.8928515464546771 77
0.8928515464546771 78
0.8928515464546771 79
0.8928515464546771 80
0.8928515464546771 81
0.8928515464546771 82
0.8928515464546771 83
0.8928515464546771 84
0.8928515464546771 85
0.8928515464546771 86
0.8928515464546771 87
0.8928515464546771 88
0.8928515464546771 89
0.8928515464546771 90
0.8928515464546771 91
0.8928515464546771 92
0.8928515464546771 93
0.8928515464546771 94
0.8928515464546771 95
0.8928515464546771 96
0.8928515464546771 97
0.8928515464546771 98
0.8928515464546771 99
0.8928515464546771 100
0.8928515464546771 1
0.8928515464546771 2
0.8928515464546771 3
0.8928515464546771 4
0.8928515464546771 5
0.8928515464546771 6
0.8928515464546771 7
0.8928515464546771 8
0.8928515464546771 9
0.8928515464546771 10
0.8928515464546771 11
0.8928515464546771 12
0.8928515464546771 13
0.8928515464546771 14
0.8928515464546771 15
0.8928515464546771 16
0.8928515464546771 17
0.8928515464546771 18
0.8928515464546771 19
0.8928515464546771 20
0.8928515464546771 21
0.8928515464546771 22
0.8928515464546771 23
0.8928515464546771 24
0.8928515464546771 25
0.8928515464546771 26
0.8928515464546771 27
0.8928515464546771 28
0.8928515464546771 29
0.8928515464546771 30
0.8928515464546771 31
0.8928515464546771 32
0.8928515464546771 33
0.8928515464546771 34
0.8928515464546771 35
0.8928515464546771 36
0.8928515464546771 37
0.8928515464546771 38
0.8928515464546771 39
0.8928515464546771 40
0.8928515464546771 41
0.8928515464546771 42
0.8928515464546771 43
0.8928515464546771 44
0.8928515464546771 45
0.8928515464546771 46
0.8928515464546771 47
0.8928515464546771 48
0.8928515464546771 49
0.8928515464546771 50
0.8928515464546771 51
0.8928515464546771 52
0.8928515464546771 53
0.8928515464546771 54
0.8928515464546771 55
0.8928515464546771 56
0.8928515464546771 57
0.8928515464546771 58
0.8928515464546771 59
0.8928515464546771 60
0.8928515464546771 61
0.8928515464546771 62
0.8928515464546771 63
0.8928515464546771 64
0.8928515464546771 65
0.8928515464546771 66
0.8928515464546771 67
0.8928515464546771 68
0.8928515464546771 69
0.8928515464546771 70
0.8928515464546771 71
0.8928515464546771 72
0.8928515464546771 73
0.8928515464546771 74
0.8928515464546771 75
0.8928515464546771 76
0.8928515464546771 77
0.8928515464546771 78
0.8928515464546771 79
0.8928515464546771 80
0.8928515464546771 81
0.8928515464546771 82
0.8928515464546771 83
0.8928515464546771 84
0.8928515464546771 85
0.8928515464546771 86
0.8928515464546771 87
0.8928515464546771 88
0.8928515464546771 89
0.8928515464546771 90
0.8928515464546771 91
0.8928515464546771 92
0.8928515464546771 93
0.8928515464546771 94
0.8928515464546771 95
0.8928515464546771 96
0.8928515464546771 97
0.8928515464546771 98
0.8928515464546771 99
0.8928515464546771 100
0.8928515464546771 1
0.8928515464546771 2
0.8928515464546771 3
0.8928515464546771 4
0.8928515464546771 5
0.8928515464546771 6
0.8928515464546771 7
0.8928515464546771 8
0.8928515464546771 9
0.8928515464546771 10
0.8928515464546771 11
0.8928515464546771 12
0.8928515464546771 13
0.8928515464546771 14
0.8928515464546771 15
0.8928515464546771 16
0.8928515464546771 17
0.8928515464546771 18
0.8928515464546771 19
0.8928515464546771 20
0.8928515464546771 21
0.8928515464546771 22
0.8928515464546771 23
0.8928515464546771 24
0.8928515464546771 25
0.8928515464546771 26
0.8928515464546771 27
0.8928515464546771 28
0.8928515464546771 29
0.8928515464546771 30
0.8928515464546771 31
0.8928515464546771 32
0.8928515464546771 33
0.8928515464546771 34
0.8928515464546771 35
0.8928515464546771 36
0.8928515464546771 37
0.8928515464546771 38
0.8928515464546771 39
0.8928515464546771 40
0.8928515464546771 41
0.8928515464546771 42
0.8928515464546771 43
0.8928515464546771 44
0.8928515464546771 45
0.8928515464546771 46
0.8928515464546771 47
0.8928515464546771 48
0.8928515464546771 49
0.8928515464546771 50
0.8928515464546771 51
0.8928515464546771 52
0.8928515464546771 53
0.8928515464546771 54
0.8928515464546771 55
0.8928515464546771 56
0.8928515464546771 57
0.8928515464546771 58
0.8928515464546771 59
0.8928515464546771 60
0.8928515464546771 61
0.8928515464546771 62
0.8928515464546771 63
0.8928515464546771 64
0.8928515464546771 65
0.8928515464546771 66
0.8928515464546771 67
0.8928515464546771 68
0.8928515464546771 69
0.8928515464546771 70
0.8928515464546771 71
0.8928515464546771 72
0.8928515464546771 73
0.8928515464546771 74
0.8928515464546771 75
0.8928515464546771 76
0.8928515464546771 77
0.8928515464546771 78
0.8928515464546771 79
0.8928515464546771 80
0.8928515464546771 81
0.8928515464546771 82
0.8928515464546771 83
0.8928515464546771 84
0.8928515464546771 85
0.8928515464546771 86
0.8928515464546771 87
0.8928515464546771 88
0.8928515464546771 89
0.8928515464546771 90
0.8928515464546771 91
0.8928515464546771 92
0.8928515464546771 93
0.8928515464546771 94
0.8928515464546771 95
0.8928515464546771 96
0.8928515464546771 97
0.8928515464546771 98
0.8928515464546771 99
0.8928515464546771 100
0.8928515464546771 1
0.8928515464546771 2
0.8928515464546771 3
0.8928515464546771 4
0.8928515464546771 5
0.8928515464546771 6
0.8928515464546771 7
0.8928515464546771 8
0.8928515464546771 9
0.8928515464546771 10
0.8928515464546771 11
0.8928515464546771 12
0.8928515464546771 13
0.8928515464546771 14
0.8928515464546771 15
0.8928515464546771 16
0.8928515464546771 17
0.8928515464546771 18
0.8928515464546771 19
0.8928515464546771 20
0.8928515464546771 21
0.8928515464546771 22
0.8928515464546771 23
0.8928515464546771 24
0.8928515464546771 25
0.8928515464546771 26
0.8928515464546771 27
0.8928515464546771 28
0.8928515464546771 29
0.8928515464546771 30
0.8928515464546771 31
0.8928515464546771 32
0.8928515464546771 33
0.8928515464546771 34
0.8928515464546771 35
0.8928515464546771 36
0.8928515464546771 37
0.8928515464546771 38
0.8928515464546771 39
0.8928515464546771 40
0.8928515464546771 41
0.8928515464546771 42
0.8928515464546771 43
0.8928515464546771 44
0.8928515464546771 45
0.8928515464546771 46
0.8928515464546771 47
0.8928515464546771 48
0.8928515464546771 49
0.8928515464546771 50
0.8928515464546771 51
0.8928515464546771 52
0.8928515464546771 53
0.8928515464546771 54
0.8928515464546771 55
0.8928515464546771 56
0.8928515464546771 57
0.8928515464546771 58
0.8928515464546771 59
0.8928515464546771 60
0.8928515464546771 61
0.8928515464546771 62
0.8928515464546771 63
0.8928515464546771 64
0.8928515464546771 65
0.8928515464546771 66
0.8928515464546771 67
0.8928515464546771 68
0.8928515464546771 69
0.8928515464546771 70
0.8928515464546771 71
0.8928515464546771 72
0.8928515464546771 73
0.8928515464546771 74
0.8928515464546771 75
0.8928515464546771 76
0.8928515464546771 77
0.8928515464546771 78
0.8928515464546771 79
0.8928515464546771 80
0.8928515464546771 81
0.8928515464546771 82
0.8928515464546771 83
0.8928515464546771 84
0.8928515464546771 85
0.8928515464546771 86
0.8928515464546771 87
0.8928515464546771 88
0.8928515464546771 89
0.8928515464546771 90
0.8928515464546771 91
0.8928515464546771 92
0.8928515464546771 93
0.8928515464546771 94
0.8928515464546771 95
0.8928515464546771 96
0.8928515464546771 97
0.8928515464546771 98
0.8928515464546771 99
0.8928515464546771 100
0.8928515464546771 1
0.8928515464546771 2
0.8928515464546771 3
0.8928515464546771 4
0.8928515464546771 5
0.8928515464546771 6
0.8928515464546771 7
0.8928515464546771 8
0.8928515464546771 9
0.8928515464546771 10
0.8928515464546771 11
0.8928515464546771 12
0.8928515464546771 13
0.8928515464546771 14
0.8928515464546771 15
0.8928515464546771 16
0.8928515464546771 17
0.8928515464546771 18
0.8928515464546771 19
0.8928515464546771 20
0.8928515464546771 21
0.8928515464546771 22
0.8928515464546771 23
0.8928515464546771 24
0.8928515464546771 25
0.8928515464546771 26
0.8928515464546771 27
0.8928515464546771 28
0.8928515464546771 29
0.8928515464546771 30
0.8928515464546771 31
0.8928515464546771 32
0.8928515464546771 33
0.8928515464546771 34
0.8928515464546771 35
0.8928515464546771 36
0.8928515464546771 37
0.8928515464546771 38
0.8928515464546771 39
0.8928515464546771 40
0.8928515464546771 41
0.8928515464546771 42
0.8928515464546771 43
0.8928515464546771 44
0.8928515464546771 45
0.8928515464546771 46
0.8928515464546771 47
0.8928515464546771 48
0.8928515464546771 49
0.8928515464546771 50
0.8928515464546771 51
0.8928515464546771 52
0.8928515464546771 53
0.8928515464546771 54
0.8928515464546771 55
0.8928515464546771 56
0.8928515464546771 57
0.8928515464546771 58
0.8928515464546771 59
0.8928515464546771 60
0.8928515464546771 61
0.8928515464546771 62
0.8928515464546771 63
0.8928515464546771 64
0.8928515464546771 65
0.8928515464546771 66
0.8928515464546771 67
0.8928515464546771 68
0.8928515464546771 69
0.8928515464546771 70
0.8928515464546771 71
0.8928515464546771 72
0.8928515464546771 73
0.8928515464546771 74
0.8928515464546771 75
0.8928515464546771 76
0.8928515464546771 77
0.8928515464546771 78
0.8928515464546771 79
0.8928515464546771 80
0.8928515464546771 81
0.8928515464546771 82
0.8928515464546771 83
0.8928515464546771 84
0.8928515464546771 85
0.8928515464546771 86
0.8928515464546771 87
0.8928515464546771 88
0.8928515464546771 89
0.8928515464546771 90
0.8928515464546771 91
0.8928515464546771 92
0.8928515464546771 93
0.8928515464546771 94
0.8928515464546771 95
0.8928515464546771 96
0.8928515464546771 97
0.8928515464546771 98
0.8928515464546771 99
0.8928515464546771 100
0.8928515464546771 1
0.8928515464546771 2
0.8928515464546771 3
0.8928515464546771 4
0.8928515464546771 5
0.8928515464546771 6
0.8928515464546771 7
0.8928515464546771 8
0.8928515464546771 9
0.8928515464546771 10
0.8928515464546771 11
0.8928515464546771 12
0.8928515464546771 13
0.8928515464546771 14
0.8928515464546771 15
0.8928515464546771 16
0.8928515464546771 17
0.8928515464546771 18
0.8928515464546771 19
0.8928515464546771 20
0.8928515464546771 21
0.8928515464546771 22
0.8928515464546771 23
0.8928515464546771 24
0.8928515464546771 25
0.8928515464546771 26
0.8928515464546771 27
0.8928515464546771 28
0.8928515464546771 29
0.8928515464546771 30
0.8928515464546771 31
0.8928515464546771 32
0.8928515464546771 33
0.8928515464546771 34
0.8928515464546771 35
0.8928515464546771 36
0.8928515464546771 37
0.8928515464546771 38
0.8928515464546771 39
0.8928515464546771 40
0.8928515464546771 41
0.8928515464546771 42
0.8928515464546771 43
0.8928515464546771 44
0.8928515464546771 45
0.8928515464546771 46
0.8928515464546771 47
0.8928515464546771 48
0.8928515464546771 49
0.8928515464546771 50
0.8928515464546771 51
0.8928515464546771 52
0.8928515464546771 53
0.8928515464546771 54
0.8928515464546771 55
0.8928515464546771 56
0.8928515464546771 57
0.8928515464546771 58
0.8928515464546771 59
0.8928515464546771 60
0.8928515464546771 61
0.8928515464546771 62
0.8928515464546771 63
0.8928515464546771 64
0.8928515464546771 65
0.8928515464546771 66
0.8928515464546771 67
0.8928515464546771 68
0.8928515464546771 69
0.8928515464546771 70
0.8928515464546771 71
0.8928515464546771 72
0.8928515464546771 73
0.8928515464546771 74
0.8928515464546771 75
0.8928515464546771 76
0.8928515464546771 77
0.8928515464546771 78
0.8928515464546771 79
0.8928515464546771 80
0.8928515464546771 81
0.8928515464546771 82
0.8928515464546771 83
0.8928515464546771 84
0.8928515464546771 85
0.8928515464546771 86
0.8928515464546771 87
0.8928515464546771 88
0.8928515464546771 89
0.8928515464546771 90
0.8928515464546771 91
0.8928515464546771 92
0.8928515464546771 93
0.8928515464546771 94
0.8928515464546771 95
0.8928515464546771 96
0.8928515464546771 97
0.8928515464546771 98
0.8928515464546771 99
0.8928515464546771 100
