# Supplementary material for: AMCFCN: attentive multi-view contrastive fusion clustering net
Source: PeerJ Comput Sci. 2024 Mar 5;10:e1906. doi: 10.7717/peerj-cs.1906 (PMC11636696; doi:10.7717/peerj-cs.1906)
Supplement: Supplemental Information 14 [file peerj-cs-10-1906-s014.txt]

0.13958333333333334 1
0.30833333333333335 2
0.45 3
0.5166666666666667 4
0.5166666666666667 5
0.5166666666666667 6
0.5458333333333333 7
0.5833333333333334 8
0.5833333333333334 9
0.5833333333333334 10
0.5833333333333334 11
0.6416666666666667 12
0.6416666666666667 13
0.6416666666666667 14
0.6416666666666667 15
0.6416666666666667 16
0.66875 17
0.66875 18
0.66875 19
0.66875 20
0.66875 21
0.66875 22
0.7166666666666667 23
0.7166666666666667 24
0.7166666666666667 25
0.7166666666666667 26
0.7166666666666667 27
0.7166666666666667 28
0.7166666666666667 29
0.7166666666666667 30
0.71875 31
0.71875 32
0.71875 33
0.71875 34
0.71875 35
0.71875 36
0.71875 37
0.71875 38
0.7291666666666666 39
0.7291666666666666 40
0.7291666666666666 41
0.7291666666666666 42
0.7291666666666666 43
0.7291666666666666 44
0.7291666666666666 45
0.7291666666666666 46
0.7291666666666666 47
0.7291666666666666 48
0.7291666666666666 49
0.7291666666666666 50
0.7291666666666666 51
0.7291666666666666 52
0.7291666666666666 53
0.7291666666666666 54
0.7291666666666666 55
0.7291666666666666 56
0.7291666666666666 57
0.7375 58
0.7375 59
0.7375 60
0.7375 61
0.7375 62
0.7375 63
0.7375 64
0.7375 65
0.7375 66
0.7375 67
0.7375 68
0.7375 69
0.7375 70
0.7375 71
0.7375 72
0.7375 73
0.7375 74
0.7375 75
0.7375 76
0.7375 77
0.7375 78
0.7375 79
0.7375 80
0.7375 81
0.7375 82
0.7375 83
0.7375 84
0.7375 85
0.7375 86
0.7375 87
0.7375 88
0.7375 89
0.7375 90
0.7375 91
0.7375 92
0.7375 93
0.7375 94
0.7375 95
0.7375 96
0.7375 97
0.7375 98
0.7375 99
0.7375 100
0.7375 1
0.7375 2
0.7375 3
0.7375 4
0.7375 5
0.7375 6
0.7375 7
0.7375 8
0.7375 9
0.7375 10
0.7375 11
0.7375 12
0.7375 13
0.7375 14
0.7375 15
0.7375 16
0.7375 17
0.7375 18
0.7375 19
0.7375 20
0.7375 21
0.7375 22
0.7375 23
0.7375 24
0.7375 25
0.7375 26
0.7375 27
0.7375 28
0.7375 29
0.7375 30
0.7375 31
0.7375 32
0.7375 33
0.7375 34
0.7375 35
0.7375 36
0.7375 37
0.7375 38
0.7375 39
0.7375 40
0.7375 41
0.7375 42
0.7375 43
0.7375 44
0.7375 45
0.7375 46
0.7375 47
0.7375 48
0.7375 49
0.7375 50
0.7375 51
0.7375 52
0.7375 53
0.7375 54
0.7375 55
0.7375 56
0.7375 57
0.7375 58
0.7375 59
0.7375 60
0.7375 61
0.7375 62
0.7375 63
0.7375 64
0.7375 65
0.7375 66
0.7375 67
0.7375 68
0.7375 69
0.7375 70
0.7375 71
0.7375 72
0.7375 73
0.7375 74
0.7375 75
0.7375 76
0.7375 77
0.7375 78
0.7375 79
0.7375 80
0.7375 81
0.7375 82
0.7375 83
0.7375 84
0.7375 85
0.7375 86
0.7375 87
0.7375 88
0.7375 89
0.7375 90
0.7375 91
0.7375 92
0.7375 93
0.7375 94
0.7375 95
0.7375 96
0.7375 97
0.7375 98
0.7375 99
0.7375 100
0.7375 1
0.7375 2
0.7375 3
0.7375 4
0.7375 5
0.7375 6
0.7375 7
0.7375 8
0.7375 9
0.7375 10
0.7375 11
0.7375 12
0.7375 13
0.7375 14
0.7375 15
0.7375 16
0.7375 17
0.7375 18
0.7375 19
0.7375 20
0.7375 21
0.7375 22
0.7375 23
0.7375 24
0.7375 25
0.7375 26
0.7375 27
0.7375 28
0.7375 29
0.7375 30
0.7375 31
0.7375 32
0.7375 33
0.7375 34
0.7375 35
0.7375 36
0.7375 37
0.7375 38
0.7375 39
0.7375 40
0.7375 41
0.7375 42
0.7375 43
0.7375 44
0.7375 45
0.7375 46
0.7375 47
0.7375 48
0.7375 49
0.7375 50
0.7375 51
0.7375 52
0.7375 53
0.7375 54
0.7375 55
0.7375 56
0.7375 57
0.7375 58
0.7375 59
0.7375 60
0.7375 61
0.7375 62
0.7375 63
0.7375 64
0.7375 65
0.7375 66
0.7375 67
0.7375 68
0.7375 69
0.7375 70
0.7375 71
0.7375 72
0.7375 73
0.7375 74
0.7375 75
0.7375 76
0.7375 77
0.7375 78
0.7375 79
0.7375 80
0.7375 81
0.7375 82
0.7375 83
0.7375 84
0.7375 85
0.7375 86
0.7375 87
0.7375 88
0.7375 89
0.7375 90
0.7375 91
0.7375 92
0.7375 93
0.7375 94
0.7375 95
0.7375 96
0.7375 97
0.7375 98
0.7375 99
0.7375 100
0.7375 1
0.7375 2
0.7375 3
0.7375 4
0.7375 5
0.7375 6
0.7375 7
0.7375 8
0.7375 9
0.7375 10
0.7375 11
0.7375 12
0.7375 13
0.7375 14
0.7375 15
0.7375 16
0.7375 17
0.7375 18
0.7375 19
0.7375 20
0.7375 21
0.7375 22
0.7375 23
0.7375 24
0.7375 25
0.7375 26
0.7375 27
0.7375 28
0.7375 29
0.7375 30
0.7375 31
0.7375 32
0.7375 33
0.7375 34
0.7375 35
0.7375 36
0.7375 37
0.7375 38
0.7375 39
0.7375 40
0.7375 41
0.7375 42
0.7375 43
0.7375 44
0.7375 45
0.7375 46
0.7375 47
0.7375 48
0.7375 49
0.7375 50
0.7375 51
0.7375 52
0.7375 53
0.7375 54
0.7375 55
0.7375 56
0.7375 57
0.7375 58
0.7375 59
0.7375 60
0.7375 61
0.7375 62
0.7375 63
0.7375 64
0.7375 65
0.7375 66
0.7375 67
0.7375 68
0.7375 69
0.7375 70
0.7375 71
0.7375 72
0.7375 73
0.7375 74
0.7375 75
0.7375 76
0.7375 77
0.7375 78
0.7375 79
0.7375 80
0.7375 81
0.7375 82
0.7375 83
0.7375 84
0.7375 85
0.7375 86
0.7375 87
0.7375 88
0.7375 89
0.7375 90
0.7375 91
0.7375 92
0.7375 93
0.7375 94
0.7375 95
0.7375 96
0.7375 97
0.7375 98
0.7375 99
0.7375 100
0.7375 1
0.7375 2
0.7375 3
0.7375 4
0.7375 5
0.7375 6
0.7375 7
0.7375 8
0.7375 9
0.7375 10
0.7375 11
0.7375 12
0.7375 13
0.7375 14
0.7375 15
0.7375 16
0.7375 17
0.7375 18
0.7375 19
0.7375 20
0.7375 21
0.7375 22
0.7375 23
0.7375 24
0.7375 25
0.7375 26
0.7375 27
0.7375 28
0.7375 29
0.7375 30
0.7375 31
0.7375 32
0.7375 33
0.7375 34
0.7375 35
0.7375 36
0.7375 37
0.7375 38
0.7375 39
0.7375 40
0.7375 41
0.7375 42
0.7375 43
0.7375 44
0.7375 45
0.7375 46
0.7375 47
0.7375 48
0.7375 49
0.7375 50
0.7375 51
0.7375 52
0.7375 53
0.7479166666666667 54
0.7479166666666667 55
0.7479166666666667 56
0.7520833333333333 57
0.7666666666666667 58
0.7729166666666667 59
0.7729166666666667 60
0.7729166666666667 61
0.7729166666666667 62
0.7729166666666667 63
0.7729166666666667 64
0.7729166666666667 65
0.7729166666666667 66
0.7729166666666667 67
0.7729166666666667 68
0.7729166666666667 69
0.7729166666666667 70
0.7729166666666667 71
0.7729166666666667 72
0.7729166666666667 73
0.7729166666666667 74
0.7729166666666667 75
0.7729166666666667 76
0.7729166666666667 77
0.7729166666666667 78
0.7729166666666667 79
0.7729166666666667 80
0.7729166666666667 81
0.7729166666666667 82
0.7729166666666667 83
0.7729166666666667 84
0.7729166666666667 85
0.7729166666666667 86
0.7729166666666667 87
0.7729166666666667 88
0.7729166666666667 89
0.7729166666666667 90
0.7729166666666667 91
0.7729166666666667 92
0.7729166666666667 93
0.7729166666666667 94
0.7729166666666667 95
0.7729166666666667 96
0.7729166666666667 97
0.7729166666666667 98
0.7729166666666667 99
0.7729166666666667 100
0.7729166666666667 1
0.7729166666666667 2
0.7729166666666667 3
0.7729166666666667 4
0.7729166666666667 5
0.7729166666666667 6
0.7729166666666667 7
0.7729166666666667 8
0.7729166666666667 9
0.7729166666666667 10
0.7729166666666667 11
0.7729166666666667 12
0.7729166666666667 13
0.7729166666666667 14
0.7729166666666667 15
0.7729166666666667 16
0.7729166666666667 17
0.7729166666666667 18
0.7729166666666667 19
0.7729166666666667 20
0.7729166666666667 21
0.7729166666666667 22
0.7729166666666667 23
0.7729166666666667 24
0.7729166666666667 25
0.7729166666666667 26
0.7729166666666667 27
0.7729166666666667 28
0.7729166666666667 29
0.7729166666666667 30
0.7729166666666667 31
0.7729166666666667 32
0.7729166666666667 33
0.7729166666666667 34
0.7729166666666667 35
0.7729166666666667 36
0.7729166666666667 37
0.7729166666666667 38
0.7729166666666667 39
0.7729166666666667 40
0.7729166666666667 41
0.7729166666666667 42
0.7729166666666667 43
0.7729166666666667 44
0.7729166666666667 45
0.7729166666666667 46
0.7729166666666667 47
0.7729166666666667 48
0.7729166666666667 49
0.7729166666666667 50
0.7729166666666667 51
0.7729166666666667 52
0.7729166666666667 53
0.7729166666666667 54
0.7729166666666667 55
0.7729166666666667 56
0.7729166666666667 57
0.7729166666666667 58
0.7729166666666667 59
0.7729166666666667 60
0.7729166666666667 61
0.7729166666666667 62
0.7729166666666667 63
0.7729166666666667 64
0.7729166666666667 65
0.7729166666666667 66
0.7729166666666667 67
0.7729166666666667 68
0.7729166666666667 69
0.7729166666666667 70
0.7729166666666667 71
0.7729166666666667 72
0.7729166666666667 73
0.7729166666666667 74
0.7729166666666667 75
0.7729166666666667 76
0.7729166666666667 77
0.7729166666666667 78
0.7729166666666667 79
0.7729166666666667 80
0.7729166666666667 81
0.7729166666666667 82
0.7729166666666667 83
0.7729166666666667 84
0.7729166666666667 85
0.7729166666666667 86
0.7729166666666667 87
0.7729166666666667 88
0.7729166666666667 89
0.7729166666666667 90
0.7729166666666667 91
0.7729166666666667 92
0.7729166666666667 93
0.7729166666666667 94
0.7729166666666667 95
0.7729166666666667 96
0.7729166666666667 97
0.7729166666666667 98
0.7729166666666667 99
0.7729166666666667 100
0.7729166666666667 1
0.7729166666666667 2
0.7729166666666667 3
0.7729166666666667 4
0.7729166666666667 5
0.7729166666666667 6
0.7729166666666667 7
0.7729166666666667 8
0.7729166666666667 9
0.7729166666666667 10
0.7729166666666667 11
0.7729166666666667 12
0.7729166666666667 13
0.7729166666666667 14
0.7729166666666667 15
0.7729166666666667 16
0.7729166666666667 17
0.7729166666666667 18
0.7729166666666667 19
0.7729166666666667 20
0.7729166666666667 21
0.7729166666666667 22
0.7729166666666667 23
0.7729166666666667 24
0.7729166666666667 25
0.7729166666666667 26
0.7729166666666667 27
0.7729166666666667 28
0.7729166666666667 29
0.7729166666666667 30
0.7729166666666667 31
0.7729166666666667 32
0.7729166666666667 33
0.7729166666666667 34
0.7729166666666667 35
0.7729166666666667 36
0.7729166666666667 37
0.7729166666666667 38
0.7729166666666667 39
0.7729166666666667 40
0.7729166666666667 41
0.7729166666666667 42
0.7729166666666667 43
0.7729166666666667 44
0.7729166666666667 45
0.7729166666666667 46
0.7729166666666667 47
0.7729166666666667 48
0.7729166666666667 49
0.7729166666666667 50
0.7729166666666667 51
0.7729166666666667 52
0.7729166666666667 53
0.7729166666666667 54
0.7729166666666667 55
0.7729166666666667 56
0.7729166666666667 57
0.7729166666666667 58
0.7729166666666667 59
0.7729166666666667 60
0.7729166666666667 61
0.7729166666666667 62
0.7729166666666667 63
0.7729166666666667 64
0.7729166666666667 65
0.7729166666666667 66
0.7729166666666667 67
0.7729166666666667 68
0.7729166666666667 69
0.7729166666666667 70
0.7729166666666667 71
0.7729166666666667 72
0.7729166666666667 73
0.7729166666666667 74
0.7729166666666667 75
0.7729166666666667 76
0.7729166666666667 77
0.7729166666666667 78
0.7729166666666667 79
0.7729166666666667 80
0.7729166666666667 81
0.7729166666666667 82
0.7729166666666667 83
0.7729166666666667 84
0.7729166666666667 85
0.7729166666666667 86
0.7729166666666667 87
0.7729166666666667 88
0.7729166666666667 89
0.7729166666666667 90
0.7729166666666667 91
0.7729166666666667 92
0.7729166666666667 93
0.7729166666666667 94
0.7729166666666667 95
0.7729166666666667 96
0.7729166666666667 97
0.7729166666666667 98
0.7729166666666667 99
0.7729166666666667 100
0.7729166666666667 1
0.7729166666666667 2
0.7729166666666667 3
0.7729166666666667 4
0.7729166666666667 5
0.7729166666666667 6
0.7729166666666667 7
0.7729166666666667 8
0.7729166666666667 9
0.7729166666666667 10
0.7729166666666667 11
0.7729166666666667 12
0.7729166666666667 13
0.7729166666666667 14
0.7729166666666667 15
0.7729166666666667 16
0.7729166666666667 17
0.7729166666666667 18
0.7729166666666667 19
0.7729166666666667 20
0.7729166666666667 21
0.7729166666666667 22
0.7729166666666667 23
0.7729166666666667 24
0.7729166666666667 25
0.7729166666666667 26
0.7729166666666667 27
0.7729166666666667 28
0.7729166666666667 29
0.7729166666666667 30
0.7729166666666667 31
0.7729166666666667 32
0.7729166666666667 33
0.7729166666666667 34
0.7729166666666667 35
0.7729166666666667 36
0.7729166666666667 37
0.7729166666666667 38
0.7729166666666667 39
0.7729166666666667 40
0.7729166666666667 41
0.7729166666666667 42
0.7729166666666667 43
0.7729166666666667 44
0.7729166666666667 45
0.7729166666666667 46
0.7729166666666667 47
0.7729166666666667 48
0.7729166666666667 49
0.7729166666666667 50
0.7729166666666667 51
0.7729166666666667 52
0.7729166666666667 53
0.7729166666666667 54
0.7729166666666667 55
0.7729166666666667 56
0.7729166666666667 57
0.7729166666666667 58
0.7729166666666667 59
0.7729166666666667 60
0.7729166666666667 61
0.7729166666666667 62
0.7729166666666667 63
0.7729166666666667 64
0.7729166666666667 65
0.7729166666666667 66
0.7729166666666667 67
0.7729166666666667 68
0.7729166666666667 69
0.7729166666666667 70
0.7729166666666667 71
0.7729166666666667 72
0.7729166666666667 73
0.7729166666666667 74
0.7729166666666667 75
0.7729166666666667 76
0.7729166666666667 77
0.7729166666666667 78
0.7729166666666667 79
0.7729166666666667 80
0.7729166666666667 81
0.7729166666666667 82
0.7729166666666667 83
0.7729166666666667 84
0.7729166666666667 85
0.7729166666666667 86
0.7729166666666667 87
0.7729166666666667 88
0.7729166666666667 89
0.7729166666666667 90
0.7729166666666667 91
0.7729166666666667 92
0.7729166666666667 93
0.7729166666666667 94
0.7729166666666667 95
0.7729166666666667 96
0.7729166666666667 97
0.7729166666666667 98
0.7729166666666667 99
0.7729166666666667 100
0.7729166666666667 1
0.7729166666666667 2
0.7729166666666667 3
0.7729166666666667 4
0.7729166666666667 5
0.7729166666666667 6
0.7729166666666667 7
0.7729166666666667 8
0.7729166666666667 9
0.7729166666666667 10
0.7729166666666667 11
0.7729166666666667 12
0.7729166666666667 13
0.7729166666666667 14
0.7729166666666667 15
0.7729166666666667 16
0.7729166666666667 17
0.7729166666666667 18
0.7729166666666667 19
0.7729166666666667 20
0.7729166666666667 21
0.7729166666666667 22
0.7729166666666667 23
0.7729166666666667 24
0.7729166666666667 25
0.7729166666666667 26
0.7729166666666667 27
0.7729166666666667 28
0.7729166666666667 29
0.7729166666666667 30
0.7729166666666667 31
0.7729166666666667 32
0.7729166666666667 33
0.7729166666666667 34
0.7729166666666667 35
0.7729166666666667 36
0.7729166666666667 37
0.7729166666666667 38
0.7729166666666667 39
0.7729166666666667 40
0.7729166666666667 41
0.7729166666666667 42
0.7729166666666667 43
0.7729166666666667 44
0.7729166666666667 45
0.7729166666666667 46
0.7729166666666667 47
0.7729166666666667 48
0.7729166666666667 49
0.7729166666666667 50
0.7729166666666667 51
0.7729166666666667 52
0.7729166666666667 53
0.7729166666666667 54
0.7729166666666667 55
0.7729166666666667 56
0.7729166666666667 57
0.7729166666666667 58
0.7729166666666667 59
0.7729166666666667 60
0.7729166666666667 61
0.7729166666666667 62
0.7729166666666667 63
0.7729166666666667 64
0.7729166666666667 65
0.7729166666666667 66
0.7729166666666667 67
0.7729166666666667 68
0.7729166666666667 69
0.7729166666666667 70
0.7729166666666667 71
0.7729166666666667 72
0.7729166666666667 73
0.7729166666666667 74
0.7729166666666667 75
0.7729166666666667 76
0.7729166666666667 77
0.7729166666666667 78
0.7729166666666667 79
0.7729166666666667 80
0.7729166666666667 81
0.7729166666666667 82
0.7729166666666667 83
0.7729166666666667 84
0.7729166666666667 85
0.7729166666666667 86
0.7729166666666667 87
0.7729166666666667 88
0.7729166666666667 89
0.7729166666666667 90
0.7729166666666667 91
0.7729166666666667 92
0.7729166666666667 93
0.7729166666666667 94
0.7729166666666667 95
0.7729166666666667 96
0.7729166666666667 97
0.7729166666666667 98
0.7729166666666667 99
0.7729166666666667 100
0.7729166666666667 1
0.7729166666666667 2
0.7729166666666667 3
0.7729166666666667 4
0.7729166666666667 5
0.7729166666666667 6
0.7729166666666667 7
0.7729166666666667 8
0.7729166666666667 9
0.7729166666666667 10
0.7729166666666667 11
0.7729166666666667 12
0.7729166666666667 13
0.7729166666666667 14
0.7729166666666667 15
0.7729166666666667 16
0.7729166666666667 17
0.7729166666666667 18
0.7729166666666667 19
0.7729166666666667 20
0.7729166666666667 21
0.7729166666666667 22
0.7729166666666667 23
0.7729166666666667 24
0.7729166666666667 25
0.7729166666666667 26
0.7729166666666667 27
0.7729166666666667 28
0.7729166666666667 29
0.7729166666666667 30
0.7729166666666667 31
0.7729166666666667 32
0.7729166666666667 33
0.7729166666666667 34
0.7729166666666667 35
0.7729166666666667 36
0.7729166666666667 37
0.7729166666666667 38
0.7729166666666667 39
0.7729166666666667 40
0.7729166666666667 41
0.7729166666666667 42
0.7729166666666667 43
0.7729166666666667 44
0.7729166666666667 45
0.7729166666666667 46
0.7729166666666667 47
0.7729166666666667 48
0.7729166666666667 49
0.7729166666666667 50
0.7729166666666667 51
0.7729166666666667 52
0.7729166666666667 53
0.7729166666666667 54
0.7729166666666667 55
0.7729166666666667 56
0.7729166666666667 57
0.7729166666666667 58
0.7729166666666667 59
0.7729166666666667 60
0.7729166666666667 61
0.7729166666666667 62
0.7729166666666667 63
0.7729166666666667 64
0.7729166666666667 65
0.7729166666666667 66
0.7729166666666667 67
0.7729166666666667 68
0.7729166666666667 69
0.7729166666666667 70
0.7729166666666667 71
0.7729166666666667 72
0.7729166666666667 73
0.7729166666666667 74
0.7729166666666667 75
0.7729166666666667 76
0.7729166666666667 77
0.7729166666666667 78
0.7729166666666667 79
0.7729166666666667 80
0.7729166666666667 81
0.7729166666666667 82
0.7729166666666667 83
0.7729166666666667 84
0.7729166666666667 85
0.7729166666666667 86
0.7729166666666667 87
0.7729166666666667 88
0.7729166666666667 89
0.7729166666666667 90
0.7729166666666667 91
0.7729166666666667 92
0.7729166666666667 93
0.7729166666666667 94
0.7729166666666667 95
0.7729166666666667 96
0.7729166666666667 97
0.7729166666666667 98
0.7729166666666667 99
0.7729166666666667 100
0.7729166666666667 1
0.7729166666666667 2
0.7729166666666667 3
0.7729166666666667 4
0.7729166666666667 5
0.7729166666666667 6
0.7729166666666667 7
0.7729166666666667 8
0.7729166666666667 9
0.7729166666666667 10
0.7729166666666667 11
0.7729166666666667 12
0.7729166666666667 13
0.7729166666666667 14
0.7729166666666667 15
0.7729166666666667 16
0.7729166666666667 17
0.7729166666666667 18
0.7729166666666667 19
0.7729166666666667 20
0.7729166666666667 21
0.7729166666666667 22
0.7729166666666667 23
0.7729166666666667 24
0.7729166666666667 25
0.7729166666666667 26
0.7729166666666667 27
0.7729166666666667 28
0.7729166666666667 29
0.7729166666666667 30
0.7729166666666667 31
0.7729166666666667 32
0.7729166666666667 33
0.7729166666666667 34
0.7729166666666667 35
0.7729166666666667 36
0.7729166666666667 37
0.7729166666666667 38
0.7729166666666667 39
0.7729166666666667 40
0.7729166666666667 41
0.7729166666666667 42
0.7729166666666667 43
0.7729166666666667 44
0.7729166666666667 45
0.7729166666666667 46
0.7729166666666667 47
0.7729166666666667 48
0.7729166666666667 49
0.7729166666666667 50
0.7729166666666667 51
0.7729166666666667 52
0.7729166666666667 53
0.7729166666666667 54
0.7729166666666667 55
0.7729166666666667 56
0.7729166666666667 57
0.7729166666666667 58
0.7729166666666667 59
0.7729166666666667 60
0.7729166666666667 61
0.7729166666666667 62
0.7729166666666667 63
0.7729166666666667 64
0.7729166666666667 65
0.7729166666666667 66
0.7729166666666667 67
0.7729166666666667 68
0.7729166666666667 69
0.7729166666666667 70
0.7729166666666667 71
0.7729166666666667 72
0.7729166666666667 73
0.7729166666666667 74
0.7729166666666667 75
0.7729166666666667 76
0.7729166666666667 77
0.7729166666666667 78
0.7729166666666667 79
0.7729166666666667 80
0.7729166666666667 81
0.7729166666666667 82
0.7729166666666667 83
0.7729166666666667 84
0.7729166666666667 85
0.7729166666666667 86
0.7729166666666667 87
0.7729166666666667 88
0.7729166666666667 89
0.7729166666666667 90
0.7729166666666667 91
0.7729166666666667 92
0.7729166666666667 93
0.7729166666666667 94
0.7729166666666667 95
0.7729166666666667 96
0.7729166666666667 97
0.7729166666666667 98
0.7729166666666667 99
0.7729166666666667 100
0.7729166666666667 1
0.7729166666666667 2
0.7729166666666667 3
0.7729166666666667 4
0.7729166666666667 5
0.7729166666666667 6
0.7729166666666667 7
0.7729166666666667 8
0.7729166666666667 9
0.7729166666666667 10
0.7729166666666667 11
0.7729166666666667 12
0.7729166666666667 13
0.7729166666666667 14
0.7729166666666667 15
0.7729166666666667 16
0.7729166666666667 17
0.7729166666666667 18
0.7729166666666667 19
0.7729166666666667 20
0.7729166666666667 21
0.7729166666666667 22
0.7729166666666667 23
0.7729166666666667 24
0.7729166666666667 25
0.7729166666666667 26
0.7729166666666667 27
0.7729166666666667 28
0.7729166666666667 29
0.7729166666666667 30
0.7729166666666667 31
0.7729166666666667 32
0.7729166666666667 33
0.7729166666666667 34
0.7729166666666667 35
0.7729166666666667 36
0.7729166666666667 37
0.7729166666666667 38
0.7729166666666667 39
0.7729166666666667 40
0.7729166666666667 41
0.7729166666666667 42
0.7729166666666667 43
0.7729166666666667 44
0.7729166666666667 45
0.7729166666666667 46
0.7729166666666667 47
0.7729166666666667 48
0.7729166666666667 49
0.7729166666666667 50
0.7729166666666667 51
0.7729166666666667 52
0.7729166666666667 53
0.7729166666666667 54
0.7958333333333333 55
0.7958333333333333 56
0.7958333333333333 57
0.7958333333333333 58
0.7958333333333333 59
0.7958333333333333 60
0.7979166666666667 61
0.7979166666666667 62
0.7979166666666667 63
0.7979166666666667 64
0.7979166666666667 65
0.7979166666666667 66
0.7979166666666667 67
0.7979166666666667 68
0.7979166666666667 69
0.7979166666666667 70
0.7979166666666667 71
0.7979166666666667 72
0.7979166666666667 73
0.7979166666666667 74
0.8229166666666666 75
0.8229166666666666 76
0.8229166666666666 77
0.8229166666666666 78
0.8229166666666666 79
0.8229166666666666 80
0.8229166666666666 81
0.8229166666666666 82
0.8229166666666666 83
0.8229166666666666 84
0.8229166666666666 85
0.8229166666666666 86
0.8229166666666666 87
0.8229166666666666 88
0.8229166666666666 89
0.8229166666666666 90
0.8229166666666666 91
0.8229166666666666 92
0.8229166666666666 93
0.8229166666666666 94
0.8229166666666666 95
0.8229166666666666 96
0.8229166666666666 97
0.8229166666666666 98
0.8229166666666666 99
0.8229166666666666 100
0.8229166666666666 1
0.8229166666666666 2
0.8229166666666666 3
0.8229166666666666 4
0.8229166666666666 5
0.8229166666666666 6
0.8229166666666666 7
0.8229166666666666 8
0.8229166666666666 9
0.8229166666666666 10
0.8229166666666666 11
0.8229166666666666 12
0.8229166666666666 13
0.8229166666666666 14
0.8229166666666666 15
0.8229166666666666 16
0.8229166666666666 17
0.8229166666666666 18
0.8229166666666666 19
0.8229166666666666 20
0.8229166666666666 21
0.8229166666666666 22
0.8229166666666666 23
0.8229166666666666 24
0.8229166666666666 25
0.8229166666666666 26
0.8229166666666666 27
0.8229166666666666 28
0.8229166666666666 29
0.8229166666666666 30
0.8229166666666666 31
0.8229166666666666 32
0.8229166666666666 33
0.8229166666666666 34
0.8229166666666666 35
0.8229166666666666 36
0.8229166666666666 37
0.8229166666666666 38
0.8229166666666666 39
0.8229166666666666 40
0.8229166666666666 41
0.8229166666666666 42
0.8229166666666666 43
0.8229166666666666 44
0.8229166666666666 45
0.8229166666666666 46
0.8229166666666666 47
0.8229166666666666 48
0.8229166666666666 49
0.8229166666666666 50
0.8229166666666666 51
0.8229166666666666 52
0.8229166666666666 53
0.8229166666666666 54
0.8229166666666666 55
0.8229166666666666 56
0.8229166666666666 57
0.8229166666666666 58
0.8229166666666666 59
0.8229166666666666 60
0.8229166666666666 61
0.8229166666666666 62
0.8229166666666666 63
0.8229166666666666 64
0.8229166666666666 65
0.8229166666666666 66
0.8229166666666666 67
0.8229166666666666 68
0.8229166666666666 69
0.8229166666666666 70
0.8229166666666666 71
0.8229166666666666 72
0.8229166666666666 73
0.8229166666666666 74
0.8229166666666666 75
0.8229166666666666 76
0.8229166666666666 77
0.8229166666666666 78
0.8229166666666666 79
0.8229166666666666 80
0.8229166666666666 81
0.8229166666666666 82
0.8229166666666666 83
0.8229166666666666 84
0.8229166666666666 85
0.8229166666666666 86
0.8229166666666666 87
0.8229166666666666 88
0.8229166666666666 89
0.8229166666666666 90
0.8229166666666666 91
0.8229166666666666 92
0.8229166666666666 93
0.8229166666666666 94
0.8229166666666666 95
0.8229166666666666 96
0.8229166666666666 97
0.8229166666666666 98
0.8229166666666666 99
0.8229166666666666 100
0.8229166666666666 1
0.8229166666666666 2
0.8229166666666666 3
0.8229166666666666 4
0.8229166666666666 5
0.8229166666666666 6
0.8229166666666666 7
0.8229166666666666 8
0.8229166666666666 9
0.8229166666666666 10
0.8229166666666666 11
0.8229166666666666 12
0.8229166666666666 13
0.8229166666666666 14
0.8229166666666666 15
0.8229166666666666 16
0.8229166666666666 17
0.8229166666666666 18
0.8229166666666666 19
0.8229166666666666 20
0.8229166666666666 21
0.8229166666666666 22
0.8229166666666666 23
0.8229166666666666 24
0.8229166666666666 25
0.8229166666666666 26
0.8229166666666666 27
0.8229166666666666 28
0.8229166666666666 29
0.8229166666666666 30
0.8229166666666666 31
0.8229166666666666 32
0.8229166666666666 33
0.8229166666666666 34
0.8229166666666666 35
0.8229166666666666 36
0.8229166666666666 37
0.8229166666666666 38
0.8229166666666666 39
0.8229166666666666 40
0.8229166666666666 41
0.8229166666666666 42
0.8229166666666666 43
0.8229166666666666 44
0.8229166666666666 45
0.8229166666666666 46
0.8229166666666666 47
0.8229166666666666 48
0.8229166666666666 49
0.8229166666666666 50
0.8229166666666666 51
0.8229166666666666 52
0.8229166666666666 53
0.8229166666666666 54
0.8229166666666666 55
0.8229166666666666 56
0.8229166666666666 57
0.8229166666666666 58
0.8229166666666666 59
0.8229166666666666 60
0.8229166666666666 61
0.8229166666666666 62
0.8229166666666666 63
0.8229166666666666 64
0.8229166666666666 65
0.8229166666666666 66
0.8229166666666666 67
0.8229166666666666 68
0.8229166666666666 69
0.8229166666666666 70
0.8229166666666666 71
0.8229166666666666 72
0.8229166666666666 73
0.8229166666666666 74
0.8229166666666666 75
0.8229166666666666 76
0.8229166666666666 77
0.8229166666666666 78
0.8229166666666666 79
0.8229166666666666 80
0.8229166666666666 81
0.8229166666666666 82
0.8229166666666666 83
0.8229166666666666 84
0.8229166666666666 85
0.8229166666666666 86
0.8229166666666666 87
0.8229166666666666 88
0.8229166666666666 89
0.8229166666666666 90
0.8229166666666666 91
0.8229166666666666 92
0.8229166666666666 93
0.8229166666666666 94
0.8229166666666666 95
0.8229166666666666 96
0.8229166666666666 97
0.8229166666666666 98
0.8229166666666666 99
0.8229166666666666 100
0.8229166666666666 1
0.8229166666666666 2
0.8229166666666666 3
0.8229166666666666 4
0.8229166666666666 5
0.8229166666666666 6
0.8229166666666666 7
0.8229166666666666 8
0.8229166666666666 9
0.8229166666666666 10
0.8229166666666666 11
0.8229166666666666 12
0.8229166666666666 13
0.8229166666666666 14
0.8229166666666666 15
0.8229166666666666 16
0.8229166666666666 17
0.8229166666666666 18
0.8229166666666666 19
0.8229166666666666 20
0.8229166666666666 21
0.8229166666666666 22
0.8229166666666666 23
0.8229166666666666 24
0.8229166666666666 25
0.8229166666666666 26
0.8229166666666666 27
0.8229166666666666 28
0.8229166666666666 29
0.8229166666666666 30
0.8229166666666666 31
0.8229166666666666 32
0.8229166666666666 33
0.8229166666666666 34
0.8229166666666666 35
0.8229166666666666 36
0.8229166666666666 37
0.8229166666666666 38
0.8229166666666666 39
0.8229166666666666 40
0.8229166666666666 41
0.8229166666666666 42
0.8229166666666666 43
0.8229166666666666 44
0.8229166666666666 45
0.8229166666666666 46
0.8229166666666666 47
0.8229166666666666 48
0.8229166666666666 49
0.8229166666666666 50
0.8229166666666666 51
0.8229166666666666 52
0.8229166666666666 53
0.8229166666666666 54
0.8229166666666666 55
0.8229166666666666 56
0.8229166666666666 57
0.8229166666666666 58
0.8229166666666666 59
0.8229166666666666 60
0.8229166666666666 61
0.8229166666666666 62
0.8229166666666666 63
0.8229166666666666 64
0.8229166666666666 65
0.8229166666666666 66
0.8229166666666666 67
0.8229166666666666 68
0.8229166666666666 69
0.8229166666666666 70
0.8229166666666666 71
0.8229166666666666 72
0.8229166666666666 73
0.8229166666666666 74
0.8229166666666666 75
0.8229166666666666 76
0.8229166666666666 77
0.8229166666666666 78
0.8229166666666666 79
0.8229166666666666 80
0.8229166666666666 81
0.8229166666666666 82
0.8229166666666666 83
0.8229166666666666 84
0.8229166666666666 85
0.8229166666666666 86
0.8229166666666666 87
0.8229166666666666 88
0.8229166666666666 89
0.8229166666666666 90
0.8229166666666666 91
0.8229166666666666 92
0.8229166666666666 93
0.8229166666666666 94
0.8229166666666666 95
0.8229166666666666 96
0.8229166666666666 97
0.8229166666666666 98
0.8229166666666666 99
0.8229166666666666 100
0.8229166666666666 1
0.8229166666666666 2
0.8229166666666666 3
0.8229166666666666 4
0.8229166666666666 5
0.8229166666666666 6
0.8229166666666666 7
0.8229166666666666 8
0.8229166666666666 9
0.8229166666666666 10
0.8229166666666666 11
0.8229166666666666 12
0.8229166666666666 13
0.8229166666666666 14
0.8229166666666666 15
0.8229166666666666 16
0.8229166666666666 17
0.8229166666666666 18
0.8229166666666666 19
0.8229166666666666 20
0.8229166666666666 21
0.8229166666666666 22
0.8229166666666666 23
0.8229166666666666 24
0.8229166666666666 25
0.8229166666666666 26
0.8229166666666666 27
0.8229166666666666 28
0.8229166666666666 29
0.8229166666666666 30
0.8229166666666666 31
0.8229166666666666 32
0.8229166666666666 33
0.8229166666666666 34
0.8229166666666666 35
0.8229166666666666 36
0.8229166666666666 37
0.8229166666666666 38
0.8229166666666666 39
0.8229166666666666 40
0.8229166666666666 41
0.8229166666666666 42
0.8229166666666666 43
0.8229166666666666 44
0.8229166666666666 45
0.8229166666666666 46
0.8229166666666666 47
0.8229166666666666 48
0.8229166666666666 49
0.8229166666666666 50
0.8229166666666666 51
0.8229166666666666 52
0.8229166666666666 53
0.8229166666666666 54
0.8229166666666666 55
0.8229166666666666 56
0.8229166666666666 57
0.8229166666666666 58
0.8229166666666666 59
0.8229166666666666 60
0.8229166666666666 61
0.8229166666666666 62
0.8229166666666666 63
0.8229166666666666 64
0.8229166666666666 65
0.8229166666666666 66
0.8229166666666666 67
0.8229166666666666 68
0.8229166666666666 69
0.8229166666666666 70
0.8229166666666666 71
0.8229166666666666 72
0.8229166666666666 73
0.8229166666666666 74
0.8229166666666666 75
0.8229166666666666 76
0.8229166666666666 77
0.8229166666666666 78
0.8229166666666666 79
0.8229166666666666 80
0.8229166666666666 81
0.8229166666666666 82
0.8229166666666666 83
0.8229166666666666 84
0.8229166666666666 85
0.8229166666666666 86
0.8229166666666666 87
0.8229166666666666 88
0.8229166666666666 89
0.8229166666666666 90
0.8229166666666666 91
0.8229166666666666 92
0.8229166666666666 93
0.8229166666666666 94
0.8229166666666666 95
0.8229166666666666 96
0.8229166666666666 97
0.8229166666666666 98
0.8229166666666666 99
0.8229166666666666 100
0.8229166666666666 1
0.8229166666666666 2
0.8229166666666666 3
0.8229166666666666 4
0.8229166666666666 5
0.8229166666666666 6
0.8229166666666666 7
0.8229166666666666 8
0.8229166666666666 9
0.8229166666666666 10
0.8229166666666666 11
0.8229166666666666 12
0.8229166666666666 13
0.8229166666666666 14
0.8229166666666666 15
0.8229166666666666 16
0.8229166666666666 17
0.8229166666666666 18
0.8229166666666666 19
0.8229166666666666 20
0.8229166666666666 21
0.8229166666666666 22
0.8229166666666666 23
0.8229166666666666 24
0.8229166666666666 25
0.8229166666666666 26
0.8229166666666666 27
0.8229166666666666 28
0.8229166666666666 29
0.8229166666666666 30
0.8229166666666666 31
0.8229166666666666 32
0.8229166666666666 33
0.8229166666666666 34
0.8229166666666666 35
0.8229166666666666 36
0.8229166666666666 37
0.8229166666666666 38
0.8229166666666666 39
0.8229166666666666 40
0.8229166666666666 41
0.8229166666666666 42
0.8229166666666666 43
0.8229166666666666 44
0.8229166666666666 45
0.8229166666666666 46
0.8229166666666666 47
0.8229166666666666 48
0.8229166666666666 49
0.8229166666666666 50
0.8229166666666666 51
0.8229166666666666 52
0.8229166666666666 53
0.8229166666666666 54
0.8229166666666666 55
0.8229166666666666 56
0.8229166666666666 57
0.8229166666666666 58
0.8229166666666666 59
0.8229166666666666 60
0.8229166666666666 61
0.8229166666666666 62
0.8229166666666666 63
0.8229166666666666 64
0.8229166666666666 65
0.8229166666666666 66
0.8229166666666666 67
0.8229166666666666 68
0.8229166666666666 69
0.8229166666666666 70
0.8229166666666666 71
0.8229166666666666 72
0.8229166666666666 73
0.8229166666666666 74
0.8229166666666666 75
0.8229166666666666 76
0.8229166666666666 77
0.8229166666666666 78
0.8229166666666666 79
0.8229166666666666 80
0.8229166666666666 81
0.8229166666666666 82
0.8229166666666666 83
0.8229166666666666 84
0.8229166666666666 85
0.8229166666666666 86
0.8229166666666666 87
0.8229166666666666 88
0.8229166666666666 89
0.8229166666666666 90
0.8229166666666666 91
0.8229166666666666 92
0.8229166666666666 93
0.8229166666666666 94
0.8229166666666666 95
0.8229166666666666 96
0.8229166666666666 97
0.8229166666666666 98
0.8229166666666666 99
0.8229166666666666 100
0.8229166666666666 1
0.8229166666666666 2
0.8229166666666666 3
0.8229166666666666 4
0.8229166666666666 5
0.8229166666666666 6
0.8229166666666666 7
0.8229166666666666 8
0.8229166666666666 9
0.8229166666666666 10
0.8229166666666666 11
0.8229166666666666 12
0.8229166666666666 13
0.8229166666666666 14
0.8229166666666666 15
0.8229166666666666 16
0.8229166666666666 17
0.8229166666666666 18
0.8229166666666666 19
0.8229166666666666 20
0.8229166666666666 21
0.8229166666666666 22
0.8229166666666666 23
0.8229166666666666 24
0.8229166666666666 25
0.8229166666666666 26
0.8229166666666666 27
0.8229166666666666 28
0.8229166666666666 29
0.8229166666666666 30
0.8229166666666666 31
0.8229166666666666 32
0.8229166666666666 33
0.8229166666666666 34
0.8229166666666666 35
0.8229166666666666 36
0.8229166666666666 37
0.8229166666666666 38
0.8229166666666666 39
0.8229166666666666 40
0.8229166666666666 41
0.8229166666666666 42
0.8229166666666666 43
0.8229166666666666 44
0.8229166666666666 45
0.8229166666666666 46
0.8229166666666666 47
0.8229166666666666 48
0.8229166666666666 49
0.8229166666666666 50
0.8229166666666666 51
0.8229166666666666 52
0.8229166666666666 53
0.8229166666666666 54
0.8229166666666666 55
0.8229166666666666 56
0.8229166666666666 57
0.8229166666666666 58
0.8229166666666666 59
0.8229166666666666 60
0.8229166666666666 61
0.8229166666666666 62
0.8229166666666666 63
0.8229166666666666 64
0.8229166666666666 65
0.8229166666666666 66
0.8229166666666666 67
0.8229166666666666 68
0.8229166666666666 69
0.8229166666666666 70
0.8229166666666666 71
0.8229166666666666 72
0.8229166666666666 73
0.8229166666666666 74
0.8229166666666666 75
0.8229166666666666 76
0.8229166666666666 77
0.8229166666666666 78
0.8229166666666666 79
0.8229166666666666 80
0.8229166666666666 81
0.8229166666666666 82
0.8229166666666666 83
0.8229166666666666 84
0.8229166666666666 85
0.8229166666666666 86
0.8229166666666666 87
0.8229166666666666 88
0.8229166666666666 89
0.8229166666666666 90
0.8229166666666666 91
0.8229166666666666 92
0.8229166666666666 93
0.8229166666666666 94
0.8229166666666666 95
0.8229166666666666 96
0.8229166666666666 97
0.8229166666666666 98
0.8229166666666666 99
0.8229166666666666 100
0.8229166666666666 1
0.8229166666666666 2
0.8229166666666666 3
0.8229166666666666 4
0.8229166666666666 5
0.8229166666666666 6
0.8229166666666666 7
0.8229166666666666 8
0.8229166666666666 9
0.8229166666666666 10
0.8229166666666666 11
0.8229166666666666 12
0.8229166666666666 13
0.8229166666666666 14
0.8229166666666666 15
0.8229166666666666 16
0.8229166666666666 17
0.8229166666666666 18
0.8229166666666666 19
0.8229166666666666 20
0.8229166666666666 21
0.8229166666666666 22
0.8229166666666666 23
0.8229166666666666 24
0.8229166666666666 25
0.8229166666666666 26
0.8229166666666666 27
0.8229166666666666 28
0.8229166666666666 29
0.8229166666666666 30
0.8229166666666666 31
0.8229166666666666 32
0.8229166666666666 33
0.8229166666666666 34
0.8229166666666666 35
0.8229166666666666 36
0.8229166666666666 37
0.8229166666666666 38
0.8229166666666666 39
0.8229166666666666 40
0.8229166666666666 41
0.8229166666666666 42
0.8229166666666666 43
0.8229166666666666 44
0.8229166666666666 45
0.8229166666666666 46
0.8229166666666666 47
0.8229166666666666 48
0.8229166666666666 49
0.8229166666666666 50
0.8229166666666666 51
0.8229166666666666 52
0.8229166666666666 53
0.8229166666666666 54
0.8229166666666666 55
0.8229166666666666 56
0.8229166666666666 57
0.8229166666666666 58
0.8229166666666666 59
0.8229166666666666 60
0.8229166666666666 61
0.8229166666666666 62
0.8229166666666666 63
0.8229166666666666 64
0.8229166666666666 65
0.8229166666666666 66
0.8229166666666666 67
0.8229166666666666 68
0.8229166666666666 69
0.8229166666666666 70
0.8229166666666666 71
0.8229166666666666 72
0.8229166666666666 73
0.8229166666666666 74
0.8229166666666666 75
0.8229166666666666 76
0.8229166666666666 77
0.8229166666666666 78
0.8229166666666666 79
0.8229166666666666 80
0.8229166666666666 81
0.8229166666666666 82
0.8229166666666666 83
0.8229166666666666 84
0.8229166666666666 85
0.8229166666666666 86
0.8229166666666666 87
0.8229166666666666 88
0.8229166666666666 89
0.8229166666666666 90
0.8229166666666666 91
0.8229166666666666 92
0.8229166666666666 93
0.8229166666666666 94
0.8229166666666666 95
0.8229166666666666 96
0.8229166666666666 97
0.8229166666666666 98
0.8229166666666666 99
0.8229166666666666 100
0.8229166666666666 1
0.8229166666666666 2
0.8229166666666666 3
0.8229166666666666 4
0.8229166666666666 5
0.8229166666666666 6
0.8229166666666666 7
0.8229166666666666 8
0.8229166666666666 9
0.8229166666666666 10
0.8229166666666666 11
0.8229166666666666 12
0.8229166666666666 13
0.8229166666666666 14
0.8229166666666666 15
0.8229166666666666 16
0.8229166666666666 17
0.8229166666666666 18
0.8229166666666666 19
0.8229166666666666 20
0.8229166666666666 21
0.8229166666666666 22
0.8229166666666666 23
0.8229166666666666 24
0.8229166666666666 25
0.8229166666666666 26
0.8229166666666666 27
0.8229166666666666 28
0.8229166666666666 29
0.8229166666666666 30
0.8229166666666666 31
0.8229166666666666 32
0.8229166666666666 33
0.8229166666666666 34
0.8229166666666666 35
0.8229166666666666 36
0.8229166666666666 37
0.8229166666666666 38
0.8229166666666666 39
0.8229166666666666 40
0.8229166666666666 41
0.8229166666666666 42
0.8229166666666666 43
0.8229166666666666 44
0.8229166666666666 45
0.8229166666666666 46
0.8229166666666666 47
0.8229166666666666 48
0.8229166666666666 49
0.8229166666666666 50
0.8229166666666666 51
0.8229166666666666 52
0.8229166666666666 53
0.8229166666666666 54
0.8229166666666666 55
0.8229166666666666 56
0.8229166666666666 57
0.8229166666666666 58
0.8229166666666666 59
0.8229166666666666 60
0.8229166666666666 61
0.8229166666666666 62
0.8229166666666666 63
0.8229166666666666 64
0.8229166666666666 65
0.8229166666666666 66
0.8229166666666666 67
0.8291666666666667 68
0.8291666666666667 69
0.8291666666666667 70
0.8291666666666667 71
0.8291666666666667 72
0.8291666666666667 73
0.8291666666666667 74
0.8291666666666667 75
0.8291666666666667 76
0.8291666666666667 77
0.8291666666666667 78
0.8291666666666667 79
0.8291666666666667 80
0.8291666666666667 81
0.8291666666666667 82
0.8291666666666667 83
0.8291666666666667 84
0.8291666666666667 85
0.8291666666666667 86
0.8291666666666667 87
0.8291666666666667 88
0.8291666666666667 89
0.8291666666666667 90
0.8291666666666667 91
0.8291666666666667 92
0.8291666666666667 93
0.8291666666666667 94
0.8291666666666667 95
0.8291666666666667 96
0.8291666666666667 97
0.8291666666666667 98
0.8291666666666667 99
0.8291666666666667 100
