# Supplementary material for: AMCFCN: attentive multi-view contrastive fusion clustering net
Source: PeerJ Comput Sci. 2024 Mar 5;10:e1906. doi: 10.7717/peerj-cs.1906 (PMC11636696; doi:10.7717/peerj-cs.1906)
Supplement: Supplemental Information 15 [file peerj-cs-10-1906-s015.txt]

0 1
0.24545618865533544 2
0.4643494496643331 3
0.6506916313218081 4
0.6892293611906208 5
0.6892293611906208 6
0.6892293611906208 7
0.7184302109103362 8
0.7366233609405961 9
0.7366233609405961 10
0.7366233609405961 11
0.7366233609405961 12
0.7624231837360405 13
0.7624231837360405 14
0.7624231837360405 15
0.7624231837360405 16
0.7624231837360405 17
0.7951942572353565 18
0.7951942572353565 19
0.7951942572353565 20
0.7951942572353565 21
0.7951942572353565 22
0.7951942572353565 23
0.8099865701933142 24
0.8110988567873263 25
0.8110988567873263 26
0.8110988567873263 27
0.8110988567873263 28
0.8110988567873263 29
0.8110988567873263 30
0.8110988567873263 31
0.8110988567873263 32
0.8110988567873263 33
0.8110988567873263 34
0.8110988567873263 35
0.8110988567873263 36
0.8110988567873263 37
0.8110988567873263 38
0.8110988567873263 39
0.8110988567873263 40
0.8110988567873263 41
0.8110988567873263 42
0.8110988567873263 43
0.8110988567873263 44
0.8110988567873263 45
0.8110988567873263 46
0.8110988567873263 47
0.8110988567873263 48
0.8110988567873263 49
0.8110988567873263 50
0.8110988567873263 51
0.8110988567873263 52
0.8110988567873263 53
0.8110988567873263 54
0.8110988567873263 55
0.8110988567873263 56
0.8110988567873263 57
0.8110988567873263 58
0.8110988567873263 59
0.8110988567873263 60
0.8110988567873263 61
0.8110988567873263 62
0.8110988567873263 63
0.8110988567873263 64
0.8110988567873263 65
0.8110988567873263 66
0.8110988567873263 67
0.8110988567873263 68
0.8110988567873263 69
0.8110988567873263 70
0.8110988567873263 71
0.8110988567873263 72
0.8110988567873263 73
0.8110988567873263 74
0.8110988567873263 75
0.8110988567873263 76
0.8110988567873263 77
0.8110988567873263 78
0.8110988567873263 79
0.8110988567873263 80
0.8110988567873263 81
0.8110988567873263 82
0.8110988567873263 83
0.8110988567873263 84
0.8110988567873263 85
0.8110988567873263 86
0.8110988567873263 87
0.8110988567873263 88
0.8110988567873263 89
0.8110988567873263 90
0.8110988567873263 91
0.8110988567873263 92
0.8110988567873263 93
0.8110988567873263 94
0.8110988567873263 95
0.8110988567873263 96
0.8110988567873263 97
0.8110988567873263 98
0.8110988567873263 99
0.8110988567873263 100
0.8110988567873263 1
0.8110988567873263 2
0.8110988567873263 3
0.8110988567873263 4
0.8156979169602853 5
0.8156979169602853 6
0.8156979169602853 7
0.8156979169602853 8
0.8156979169602853 9
0.8156979169602853 10
0.8156979169602853 11
0.8156979169602853 12
0.8156979169602853 13
0.8156979169602853 14
0.8156979169602853 15
0.8156979169602853 16
0.8156979169602853 17
0.8156979169602853 18
0.8156979169602853 19
0.8156979169602853 20
0.8156979169602853 21
0.8156979169602853 22
0.8156979169602853 23
0.8156979169602853 24
0.8156979169602853 25
0.8156979169602853 26
0.8156979169602853 27
0.8156979169602853 28
0.8156979169602853 29
0.8156979169602853 30
0.8156979169602853 31
0.8156979169602853 32
0.8156979169602853 33
0.8156979169602853 34
0.8156979169602853 35
0.8156979169602853 36
0.8156979169602853 37
0.8156979169602853 38
0.8156979169602853 39
0.8156979169602853 40
0.8156979169602853 41
0.8156979169602853 42
0.8156979169602853 43
0.8156979169602853 44
0.8156979169602853 45
0.8156979169602853 46
0.8156979169602853 47
0.8156979169602853 48
0.8156979169602853 49
0.8156979169602853 50
0.8156979169602853 51
0.8156979169602853 52
0.8156979169602853 53
0.8156979169602853 54
0.8156979169602853 55
0.8156979169602853 56
0.8156979169602853 57
0.8156979169602853 58
0.8156979169602853 59
0.8156979169602853 60
0.8156979169602853 61
0.8156979169602853 62
0.8156979169602853 63
0.8156979169602853 64
0.8156979169602853 65
0.8156979169602853 66
0.8156979169602853 67
0.8156979169602853 68
0.8156979169602853 69
0.8156979169602853 70
0.8156979169602853 71
0.8156979169602853 72
0.8156979169602853 73
0.8156979169602853 74
0.8156979169602853 75
0.8156979169602853 76
0.8156979169602853 77
0.8156979169602853 78
0.8156979169602853 79
0.8156979169602853 80
0.8156979169602853 81
0.8156979169602853 82
0.8156979169602853 83
0.8156979169602853 84
0.8156979169602853 85
0.8156979169602853 86
0.8156979169602853 87
0.8156979169602853 88
0.8156979169602853 89
0.8156979169602853 90
0.8156979169602853 91
0.8156979169602853 92
0.8156979169602853 93
0.8156979169602853 94
0.8156979169602853 95
0.8156979169602853 96
0.8156979169602853 97
0.8156979169602853 98
0.8156979169602853 99
0.8156979169602853 100
0.8156979169602853 1
0.8156979169602853 2
0.8156979169602853 3
0.8156979169602853 4
0.8156979169602853 5
0.8156979169602853 6
0.8156979169602853 7
0.8156979169602853 8
0.8156979169602853 9
0.8156979169602853 10
0.8156979169602853 11
0.8156979169602853 12
0.8156979169602853 13
0.8156979169602853 14
0.8156979169602853 15
0.8156979169602853 16
0.8156979169602853 17
0.8156979169602853 18
0.8156979169602853 19
0.8156979169602853 20
0.8156979169602853 21
0.8156979169602853 22
0.8156979169602853 23
0.8156979169602853 24
0.8156979169602853 25
0.8156979169602853 26
0.8156979169602853 27
0.8156979169602853 28
0.8156979169602853 29
0.8156979169602853 30
0.8156979169602853 31
0.8156979169602853 32
0.8156979169602853 33
0.8156979169602853 34
0.8156979169602853 35
0.8156979169602853 36
0.8156979169602853 37
0.8156979169602853 38
0.8156979169602853 39
0.8156979169602853 40
0.8156979169602853 41
0.8156979169602853 42
0.8156979169602853 43
0.8156979169602853 44
0.8156979169602853 45
0.8156979169602853 46
0.8156979169602853 47
0.8156979169602853 48
0.8156979169602853 49
0.8156979169602853 50
0.8156979169602853 51
0.8156979169602853 52
0.8156979169602853 53
0.8156979169602853 54
0.8156979169602853 55
0.8156979169602853 56
0.8156979169602853 57
0.8156979169602853 58
0.8156979169602853 59
0.8156979169602853 60
0.8156979169602853 61
0.8156979169602853 62
0.8156979169602853 63
0.8156979169602853 64
0.8156979169602853 65
0.8156979169602853 66
0.8156979169602853 67
0.8156979169602853 68
0.8156979169602853 69
0.8156979169602853 70
0.8156979169602853 71
0.8156979169602853 72
0.8156979169602853 73
0.8156979169602853 74
0.8156979169602853 75
0.8156979169602853 76
0.8156979169602853 77
0.8156979169602853 78
0.8156979169602853 79
0.8156979169602853 80
0.8156979169602853 81
0.8156979169602853 82
0.8156979169602853 83
0.8156979169602853 84
0.8156979169602853 85
0.8156979169602853 86
0.8156979169602853 87
0.8156979169602853 88
0.8156979169602853 89
0.8156979169602853 90
0.8156979169602853 91
0.8156979169602853 92
0.8156979169602853 93
0.8156979169602853 94
0.8156979169602853 95
0.8156979169602853 96
0.8156979169602853 97
0.8156979169602853 98
0.8156979169602853 99
0.8156979169602853 100
0.8156979169602853 1
0.8156979169602853 2
0.8156979169602853 3
0.8156979169602853 4
0.8156979169602853 5
0.8156979169602853 6
0.8156979169602853 7
0.8156979169602853 8
0.8156979169602853 9
0.8156979169602853 10
0.8156979169602853 11
0.8156979169602853 12
0.8156979169602853 13
0.8156979169602853 14
0.8156979169602853 15
0.8156979169602853 16
0.8156979169602853 17
0.8156979169602853 18
0.8156979169602853 19
0.8156979169602853 20
0.8156979169602853 21
0.8156979169602853 22
0.8156979169602853 23
0.8156979169602853 24
0.8156979169602853 25
0.8156979169602853 26
0.8156979169602853 27
0.8156979169602853 28
0.8156979169602853 29
0.8156979169602853 30
0.8156979169602853 31
0.8156979169602853 32
0.8156979169602853 33
0.8156979169602853 34
0.8156979169602853 35
0.8156979169602853 36
0.8156979169602853 37
0.8156979169602853 38
0.8156979169602853 39
0.8156979169602853 40
0.8156979169602853 41
0.8156979169602853 42
0.8156979169602853 43
0.8156979169602853 44
0.8156979169602853 45
0.8156979169602853 46
0.8156979169602853 47
0.8156979169602853 48
0.8156979169602853 49
0.8156979169602853 50
0.8156979169602853 51
0.8156979169602853 52
0.8156979169602853 53
0.8156979169602853 54
0.8156979169602853 55
0.8156979169602853 56
0.8156979169602853 57
0.8156979169602853 58
0.8156979169602853 59
0.8156979169602853 60
0.8156979169602853 61
0.8156979169602853 62
0.8156979169602853 63
0.8156979169602853 64
0.8156979169602853 65
0.8156979169602853 66
0.8156979169602853 67
0.8156979169602853 68
0.8156979169602853 69
0.8156979169602853 70
0.8156979169602853 71
0.8156979169602853 72
0.8156979169602853 73
0.8156979169602853 74
0.8156979169602853 75
0.8156979169602853 76
0.8156979169602853 77
0.8156979169602853 78
0.8156979169602853 79
0.8156979169602853 80
0.8156979169602853 81
0.8156979169602853 82
0.8156979169602853 83
0.8156979169602853 84
0.8156979169602853 85
0.8156979169602853 86
0.8156979169602853 87
0.8156979169602853 88
0.8156979169602853 89
0.8156979169602853 90
0.8156979169602853 91
0.8156979169602853 92
0.8156979169602853 93
0.8156979169602853 94
0.8156979169602853 95
0.8156979169602853 96
0.8156979169602853 97
0.8156979169602853 98
0.8156979169602853 99
0.8156979169602853 100
0.8156979169602853 1
0.8156979169602853 2
0.8156979169602853 3
0.8156979169602853 4
0.8156979169602853 5
0.8156979169602853 6
0.8156979169602853 7
0.8156979169602853 8
0.8156979169602853 9
0.8156979169602853 10
0.8156979169602853 11
0.8156979169602853 12
0.8156979169602853 13
0.8156979169602853 14
0.8156979169602853 15
0.8156979169602853 16
0.8156979169602853 17
0.8156979169602853 18
0.8156979169602853 19
0.8156979169602853 20
0.8156979169602853 21
0.8156979169602853 22
0.8156979169602853 23
0.8156979169602853 24
0.8156979169602853 25
0.8156979169602853 26
0.8156979169602853 27
0.8156979169602853 28
0.8156979169602853 29
0.8156979169602853 30
0.8156979169602853 31
0.8156979169602853 32
0.8156979169602853 33
0.8156979169602853 34
0.8156979169602853 35
0.8156979169602853 36
0.8156979169602853 37
0.8156979169602853 38
0.8156979169602853 39
0.8156979169602853 40
0.8156979169602853 41
0.8156979169602853 42
0.8156979169602853 43
0.8156979169602853 44
0.8156979169602853 45
0.8156979169602853 46
0.8156979169602853 47
0.8156979169602853 48
0.8156979169602853 49
0.8156979169602853 50
0.8156979169602853 51
0.8156979169602853 52
0.8156979169602853 53
0.8156979169602853 54
0.8156979169602853 55
0.8156979169602853 56
0.8156979169602853 57
0.8156979169602853 58
0.8233438766844121 59
0.8233438766844121 60
0.8233438766844121 61
0.8233438766844121 62
0.8233438766844121 63
0.8233438766844121 64
0.8233438766844121 65
0.8233438766844121 66
0.8233438766844121 67
0.8233438766844121 68
0.8233438766844121 69
0.8233438766844121 70
0.8233438766844121 71
0.8233438766844121 72
0.8233438766844121 73
0.8233438766844121 74
0.8233438766844121 75
0.8233438766844121 76
0.8233438766844121 77
0.8233438766844121 78
0.8233438766844121 79
0.8233438766844121 80
0.8233438766844121 81
0.8233438766844121 82
0.8233438766844121 83
0.8233438766844121 84
0.8233438766844121 85
0.8233438766844121 86
0.8233438766844121 87
0.8233438766844121 88
0.8233438766844121 89
0.8233438766844121 90
0.8233438766844121 91
0.8233438766844121 92
0.8233438766844121 93
0.8233438766844121 94
0.8233438766844121 95
0.8233438766844121 96
0.8233438766844121 97
0.8233438766844121 98
0.8233438766844121 99
0.8233438766844121 100
0.8233438766844121 1
0.8233438766844121 2
0.8233438766844121 3
0.8233438766844121 4
0.8233438766844121 5
0.8233438766844121 6
0.8233438766844121 7
0.8233438766844121 8
0.8233438766844121 9
0.8233438766844121 10
0.8233438766844121 11
0.8233438766844121 12
0.8233438766844121 13
0.8233438766844121 14
0.8233438766844121 15
0.8233438766844121 16
0.8233438766844121 17
0.8233438766844121 18
0.8233438766844121 19
0.8233438766844121 20
0.8233438766844121 21
0.8233438766844121 22
0.8233438766844121 23
0.8233438766844121 24
0.8233438766844121 25
0.8233438766844121 26
0.8233438766844121 27
0.8233438766844121 28
0.8233438766844121 29
0.8233438766844121 30
0.8233438766844121 31
0.8233438766844121 32
0.8233438766844121 33
0.8233438766844121 34
0.8233438766844121 35
0.8233438766844121 36
0.8233438766844121 37
0.8233438766844121 38
0.8233438766844121 39
0.8233438766844121 40
0.8233438766844121 41
0.8233438766844121 42
0.8233438766844121 43
0.8233438766844121 44
0.8233438766844121 45
0.8233438766844121 46
0.8233438766844121 47
0.8233438766844121 48
0.8233438766844121 49
0.8233438766844121 50
0.8233438766844121 51
0.8233438766844121 52
0.8233438766844121 53
0.8233438766844121 54
0.8233438766844121 55
0.8233438766844121 56
0.8233438766844121 57
0.8233438766844121 58
0.8233438766844121 59
0.8233438766844121 60
0.8233438766844121 61
0.8233438766844121 62
0.8233438766844121 63
0.8233438766844121 64
0.8233438766844121 65
0.8233438766844121 66
0.8233438766844121 67
0.8233438766844121 68
0.8233438766844121 69
0.8233438766844121 70
0.8233438766844121 71
0.8233438766844121 72
0.8233438766844121 73
0.8233438766844121 74
0.8233438766844121 75
0.8233438766844121 76
0.8233438766844121 77
0.8233438766844121 78
0.8233438766844121 79
0.8233438766844121 80
0.8233438766844121 81
0.8233438766844121 82
0.8233438766844121 83
0.8233438766844121 84
0.8233438766844121 85
0.8233438766844121 86
0.8233438766844121 87
0.8233438766844121 88
0.8233438766844121 89
0.8233438766844121 90
0.8233438766844121 91
0.8233438766844121 92
0.8233438766844121 93
0.8233438766844121 94
0.8233438766844121 95
0.8233438766844121 96
0.8233438766844121 97
0.8233438766844121 98
0.8233438766844121 99
0.8233438766844121 100
0.8233438766844121 1
0.8233438766844121 2
0.8233438766844121 3
0.8233438766844121 4
0.8233438766844121 5
0.8233438766844121 6
0.8233438766844121 7
0.8233438766844121 8
0.8233438766844121 9
0.8233438766844121 10
0.8233438766844121 11
0.8233438766844121 12
0.8233438766844121 13
0.8233438766844121 14
0.8233438766844121 15
0.8233438766844121 16
0.8233438766844121 17
0.8233438766844121 18
0.8233438766844121 19
0.8233438766844121 20
0.8233438766844121 21
0.8233438766844121 22
0.8233438766844121 23
0.8233438766844121 24
0.8233438766844121 25
0.8233438766844121 26
0.8233438766844121 27
0.8233438766844121 28
0.8233438766844121 29
0.8233438766844121 30
0.8233438766844121 31
0.8233438766844121 32
0.8233438766844121 33
0.8233438766844121 34
0.8233438766844121 35
0.8233438766844121 36
0.8233438766844121 37
0.8233438766844121 38
0.8233438766844121 39
0.8233438766844121 40
0.8233438766844121 41
0.8233438766844121 42
0.8233438766844121 43
0.8233438766844121 44
0.8233438766844121 45
0.8233438766844121 46
0.8233438766844121 47
0.8233438766844121 48
0.8233438766844121 49
0.8233438766844121 50
0.8233438766844121 51
0.8233438766844121 52
0.8233438766844121 53
0.8233438766844121 54
0.8233438766844121 55
0.8233438766844121 56
0.8233438766844121 57
0.8233438766844121 58
0.8233438766844121 59
0.8233438766844121 60
0.8233438766844121 61
0.8233438766844121 62
0.8233438766844121 63
0.8233438766844121 64
0.8233438766844121 65
0.8233438766844121 66
0.8233438766844121 67
0.8233438766844121 68
0.8233438766844121 69
0.8233438766844121 70
0.8233438766844121 71
0.8233438766844121 72
0.8233438766844121 73
0.8233438766844121 74
0.8233438766844121 75
0.8233438766844121 76
0.8233438766844121 77
0.8233438766844121 78
0.8233438766844121 79
0.8233438766844121 80
0.8233438766844121 81
0.8233438766844121 82
0.8233438766844121 83
0.8233438766844121 84
0.8233438766844121 85
0.8233438766844121 86
0.8233438766844121 87
0.8233438766844121 88
0.8233438766844121 89
0.8233438766844121 90
0.8233438766844121 91
0.8233438766844121 92
0.8233438766844121 93
0.8233438766844121 94
0.8233438766844121 95
0.8233438766844121 96
0.8233438766844121 97
0.8233438766844121 98
0.8233438766844121 99
0.8233438766844121 100
0.8233438766844121 1
0.8233438766844121 2
0.8233438766844121 3
0.8233438766844121 4
0.8233438766844121 5
0.8233438766844121 6
0.8233438766844121 7
0.8233438766844121 8
0.8233438766844121 9
0.8233438766844121 10
0.8233438766844121 11
0.8233438766844121 12
0.8233438766844121 13
0.8233438766844121 14
0.8233438766844121 15
0.8233438766844121 16
0.8233438766844121 17
0.8233438766844121 18
0.8233438766844121 19
0.8233438766844121 20
0.8233438766844121 21
0.8233438766844121 22
0.8233438766844121 23
0.8233438766844121 24
0.8233438766844121 25
0.8233438766844121 26
0.8233438766844121 27
0.8233438766844121 28
0.8233438766844121 29
0.8233438766844121 30
0.8233438766844121 31
0.8233438766844121 32
0.8233438766844121 33
0.8233438766844121 34
0.8233438766844121 35
0.8233438766844121 36
0.8233438766844121 37
0.8233438766844121 38
0.8233438766844121 39
0.8233438766844121 40
0.8233438766844121 41
0.8233438766844121 42
0.8233438766844121 43
0.8233438766844121 44
0.8233438766844121 45
0.8233438766844121 46
0.8233438766844121 47
0.8233438766844121 48
0.8233438766844121 49
0.8233438766844121 50
0.8233438766844121 51
0.8233438766844121 52
0.8233438766844121 53
0.8233438766844121 54
0.8233438766844121 55
0.8233438766844121 56
0.8233438766844121 57
0.8233438766844121 58
0.8233438766844121 59
0.8233438766844121 60
0.8233438766844121 61
0.8233438766844121 62
0.8233438766844121 63
0.8233438766844121 64
0.8233438766844121 65
0.8233438766844121 66
0.8233438766844121 67
0.8233438766844121 68
0.8233438766844121 69
0.8233438766844121 70
0.8233438766844121 71
0.8233438766844121 72
0.8233438766844121 73
0.8233438766844121 74
0.8233438766844121 75
0.8233438766844121 76
0.8233438766844121 77
0.8233438766844121 78
0.8233438766844121 79
0.8233438766844121 80
0.8233438766844121 81
0.8233438766844121 82
0.8233438766844121 83
0.8233438766844121 84
0.8233438766844121 85
0.8233438766844121 86
0.8233438766844121 87
0.8233438766844121 88
0.8233438766844121 89
0.8233438766844121 90
0.8233438766844121 91
0.8233438766844121 92
0.8233438766844121 93
0.8233438766844121 94
0.8233438766844121 95
0.8233438766844121 96
0.8233438766844121 97
0.8233438766844121 98
0.8233438766844121 99
0.8233438766844121 100
0.8233438766844121 1
0.8233438766844121 2
0.8233438766844121 3
0.8233438766844121 4
0.8233438766844121 5
0.8233438766844121 6
0.8233438766844121 7
0.8233438766844121 8
0.8233438766844121 9
0.8233438766844121 10
0.8233438766844121 11
0.8233438766844121 12
0.8233438766844121 13
0.8233438766844121 14
0.8233438766844121 15
0.8233438766844121 16
0.8233438766844121 17
0.8233438766844121 18
0.8233438766844121 19
0.8233438766844121 20
0.8233438766844121 21
0.8233438766844121 22
0.8233438766844121 23
0.8233438766844121 24
0.8233438766844121 25
0.8233438766844121 26
0.8233438766844121 27
0.8233438766844121 28
0.8233438766844121 29
0.8233438766844121 30
0.8233438766844121 31
0.8233438766844121 32
0.8233438766844121 33
0.8233438766844121 34
0.8233438766844121 35
0.8233438766844121 36
0.8233438766844121 37
0.8233438766844121 38
0.8233438766844121 39
0.8233438766844121 40
0.8233438766844121 41
0.8233438766844121 42
0.8233438766844121 43
0.8233438766844121 44
0.8233438766844121 45
0.8233438766844121 46
0.8233438766844121 47
0.8233438766844121 48
0.8233438766844121 49
0.8233438766844121 50
0.8233438766844121 51
0.8233438766844121 52
0.8233438766844121 53
0.8233438766844121 54
0.8233438766844121 55
0.8233438766844121 56
0.8233438766844121 57
0.8233438766844121 58
0.8233438766844121 59
0.8233438766844121 60
0.8233438766844121 61
0.8233438766844121 62
0.8233438766844121 63
0.8233438766844121 64
0.8233438766844121 65
0.8233438766844121 66
0.8233438766844121 67
0.8233438766844121 68
0.8233438766844121 69
0.8233438766844121 70
0.8233438766844121 71
0.8233438766844121 72
0.8233438766844121 73
0.8233438766844121 74
0.8233438766844121 75
0.8233438766844121 76
0.8233438766844121 77
0.8233438766844121 78
0.8233438766844121 79
0.8233438766844121 80
0.8233438766844121 81
0.8233438766844121 82
0.8233438766844121 83
0.8233438766844121 84
0.8233438766844121 85
0.8233438766844121 86
0.8233438766844121 87
0.8233438766844121 88
0.8233438766844121 89
0.8233438766844121 90
0.8233438766844121 91
0.8233438766844121 92
0.8233438766844121 93
0.8233438766844121 94
0.8233438766844121 95
0.8233438766844121 96
0.8233438766844121 97
0.8233438766844121 98
0.8233438766844121 99
0.8233438766844121 100
0.8233438766844121 1
0.8233438766844121 2
0.8233438766844121 3
0.8233438766844121 4
0.8233438766844121 5
0.8233438766844121 6
0.8233438766844121 7
0.8233438766844121 8
0.8233438766844121 9
0.8233438766844121 10
0.8233438766844121 11
0.8233438766844121 12
0.8233438766844121 13
0.8233438766844121 14
0.8233438766844121 15
0.8233438766844121 16
0.8233438766844121 17
0.8233438766844121 18
0.8233438766844121 19
0.8233438766844121 20
0.8233438766844121 21
0.8233438766844121 22
0.8233438766844121 23
0.8233438766844121 24
0.8233438766844121 25
0.8233438766844121 26
0.8233438766844121 27
0.8233438766844121 28
0.8233438766844121 29
0.8233438766844121 30
0.8233438766844121 31
0.8233438766844121 32
0.8233438766844121 33
0.8233438766844121 34
0.8233438766844121 35
0.8233438766844121 36
0.8233438766844121 37
0.8233438766844121 38
0.8233438766844121 39
0.8233438766844121 40
0.8233438766844121 41
0.8233438766844121 42
0.8233438766844121 43
0.8233438766844121 44
0.8233438766844121 45
0.8233438766844121 46
0.8233438766844121 47
0.8233438766844121 48
0.8233438766844121 49
0.8233438766844121 50
0.8233438766844121 51
0.8233438766844121 52
0.8233438766844121 53
0.8233438766844121 54
0.8233438766844121 55
0.8233438766844121 56
0.8233438766844121 57
0.8233438766844121 58
0.8233438766844121 59
0.8233438766844121 60
0.8233438766844121 61
0.8233438766844121 62
0.8233438766844121 63
0.8233438766844121 64
0.8233438766844121 65
0.8233438766844121 66
0.8233438766844121 67
0.8233438766844121 68
0.8233438766844121 69
0.8233438766844121 70
0.8233438766844121 71
0.8233438766844121 72
0.8233438766844121 73
0.8233438766844121 74
0.8233438766844121 75
0.8233438766844121 76
0.8233438766844121 77
0.8233438766844121 78
0.8233438766844121 79
0.8233438766844121 80
0.8233438766844121 81
0.8233438766844121 82
0.8233438766844121 83
0.8233438766844121 84
0.8233438766844121 85
0.8233438766844121 86
0.8233438766844121 87
0.8233438766844121 88
0.8233438766844121 89
0.8233438766844121 90
0.8233438766844121 91
0.8233438766844121 92
0.8233438766844121 93
0.8233438766844121 94
0.8233438766844121 95
0.8233438766844121 96
0.8233438766844121 97
0.8233438766844121 98
0.8233438766844121 99
0.8233438766844121 100
0.8233438766844121 1
0.8233438766844121 2
0.8233438766844121 3
0.8233438766844121 4
0.8233438766844121 5
0.8233438766844121 6
0.8233438766844121 7
0.8233438766844121 8
0.8233438766844121 9
0.8233438766844121 10
0.8233438766844121 11
0.8233438766844121 12
0.8233438766844121 13
0.8233438766844121 14
0.8233438766844121 15
0.8233438766844121 16
0.8233438766844121 17
0.8233438766844121 18
0.8233438766844121 19
0.8233438766844121 20
0.8233438766844121 21
0.8233438766844121 22
0.8233438766844121 23
0.8233438766844121 24
0.8233438766844121 25
0.8233438766844121 26
0.8233438766844121 27
0.8233438766844121 28
0.8233438766844121 29
0.8233438766844121 30
0.8233438766844121 31
0.8233438766844121 32
0.8233438766844121 33
0.8233438766844121 34
0.8233438766844121 35
0.8233438766844121 36
0.8233438766844121 37
0.8233438766844121 38
0.8233438766844121 39
0.8233438766844121 40
0.8233438766844121 41
0.8233438766844121 42
0.8233438766844121 43
0.8233438766844121 44
0.8233438766844121 45
0.8233438766844121 46
0.8233438766844121 47
0.8233438766844121 48
0.8233438766844121 49
0.8233438766844121 50
0.8233438766844121 51
0.8233438766844121 52
0.8233438766844121 53
0.8233438766844121 54
0.8233438766844121 55
0.8233438766844121 56
0.8233438766844121 57
0.8233438766844121 58
0.8233438766844121 59
0.8233438766844121 60
0.8233438766844121 61
0.8233438766844121 62
0.8233438766844121 63
0.8233438766844121 64
0.8233438766844121 65
0.8233438766844121 66
0.8233438766844121 67
0.8233438766844121 68
0.8233438766844121 69
0.8233438766844121 70
0.8233438766844121 71
0.8233438766844121 72
0.8233438766844121 73
0.8233438766844121 74
0.8233438766844121 75
0.8233438766844121 76
0.8233438766844121 77
0.8233438766844121 78
0.8233438766844121 79
0.8233438766844121 80
0.8233438766844121 81
0.8233438766844121 82
0.8233438766844121 83
0.8233438766844121 84
0.8233438766844121 85
0.8233438766844121 86
0.8233438766844121 87
0.8233438766844121 88
0.8233438766844121 89
0.8233438766844121 90
0.8233438766844121 91
0.8233438766844121 92
0.8233438766844121 93
0.8233438766844121 94
0.8233438766844121 95
0.8233438766844121 96
0.8233438766844121 97
0.8233438766844121 98
0.8233438766844121 99
0.8233438766844121 100
0.8233438766844121 1
0.8233438766844121 2
0.8233438766844121 3
0.8233438766844121 4
0.8233438766844121 5
0.8233438766844121 6
0.8233438766844121 7
0.8233438766844121 8
0.8233438766844121 9
0.8233438766844121 10
0.8233438766844121 11
0.8233438766844121 12
0.8233438766844121 13
0.8233438766844121 14
0.8233438766844121 15
0.8233438766844121 16
0.8233438766844121 17
0.8233438766844121 18
0.8233438766844121 19
0.8233438766844121 20
0.8233438766844121 21
0.8233438766844121 22
0.8233438766844121 23
0.8233438766844121 24
0.8233438766844121 25
0.8233438766844121 26
0.8233438766844121 27
0.8233438766844121 28
0.8233438766844121 29
0.8233438766844121 30
0.8233438766844121 31
0.8233438766844121 32
0.8233438766844121 33
0.8233438766844121 34
0.8233438766844121 35
0.8233438766844121 36
0.8233438766844121 37
0.8233438766844121 38
0.8233438766844121 39
0.8233438766844121 40
0.8233438766844121 41
0.8233438766844121 42
0.8233438766844121 43
0.8233438766844121 44
0.8233438766844121 45
0.8233438766844121 46
0.8233438766844121 47
0.8233438766844121 48
0.8233438766844121 49
0.8233438766844121 50
0.8233438766844121 51
0.8233438766844121 52
0.8233438766844121 53
0.8233438766844121 54
0.8233438766844121 55
0.8264514426100794 56
0.8264514426100794 57
0.8264514426100794 58
0.8264514426100794 59
0.8264514426100794 60
0.8264514426100794 61
0.8264514426100794 62
0.8264514426100794 63
0.8264514426100794 64
0.8264514426100794 65
0.82804559259736 66
0.8366324912269117 67
0.8366324912269117 68
0.8366324912269117 69
0.8366324912269117 70
0.8366324912269117 71
0.8366324912269117 72
0.8366324912269117 73
0.8366324912269117 74
0.8366324912269117 75
0.8529576105544534 76
0.8529576105544534 77
0.8529576105544534 78
0.8529576105544534 79
0.8529576105544534 80
0.8529576105544534 81
0.8529576105544534 82
0.8529576105544534 83
0.8529576105544534 84
0.8529576105544534 85
0.8529576105544534 86
0.8529576105544534 87
0.8529576105544534 88
0.8529576105544534 89
0.8529576105544534 90
0.8529576105544534 91
0.8529576105544534 92
0.8529576105544534 93
0.8529576105544534 94
0.8529576105544534 95
0.8529576105544534 96
0.8529576105544534 97
0.8529576105544534 98
0.8529576105544534 99
0.8529576105544534 100
0.8529576105544534 1
0.8529576105544534 2
0.8529576105544534 3
0.8529576105544534 4
0.8529576105544534 5
0.8529576105544534 6
0.8529576105544534 7
0.8529576105544534 8
0.8529576105544534 9
0.8529576105544534 10
0.8529576105544534 11
0.8529576105544534 12
0.8529576105544534 13
0.8529576105544534 14
0.8529576105544534 15
0.8529576105544534 16
0.8529576105544534 17
0.8529576105544534 18
0.8529576105544534 19
0.8529576105544534 20
0.8529576105544534 21
0.8529576105544534 22
0.8529576105544534 23
0.8529576105544534 24
0.8529576105544534 25
0.8529576105544534 26
0.8529576105544534 27
0.8529576105544534 28
0.8529576105544534 29
0.8529576105544534 30
0.8529576105544534 31
0.8529576105544534 32
0.8529576105544534 33
0.8529576105544534 34
0.8529576105544534 35
0.8529576105544534 36
0.8529576105544534 37
0.8529576105544534 38
0.8529576105544534 39
0.8529576105544534 40
0.8529576105544534 41
0.8529576105544534 42
0.8529576105544534 43
0.8529576105544534 44
0.8529576105544534 45
0.8529576105544534 46
0.8529576105544534 47
0.8529576105544534 48
0.8529576105544534 49
0.8529576105544534 50
0.8529576105544534 51
0.8529576105544534 52
0.8529576105544534 53
0.8529576105544534 54
0.8529576105544534 55
0.8529576105544534 56
0.8529576105544534 57
0.8529576105544534 58
0.8529576105544534 59
0.8529576105544534 60
0.8529576105544534 61
0.8529576105544534 62
0.8529576105544534 63
0.8529576105544534 64
0.8529576105544534 65
0.8529576105544534 66
0.8529576105544534 67
0.8529576105544534 68
0.8529576105544534 69
0.8529576105544534 70
0.8529576105544534 71
0.8529576105544534 72
0.8529576105544534 73
0.8529576105544534 74
0.8529576105544534 75
0.8529576105544534 76
0.8529576105544534 77
0.8529576105544534 78
0.8529576105544534 79
0.8529576105544534 80
0.8529576105544534 81
0.8529576105544534 82
0.8529576105544534 83
0.8529576105544534 84
0.8529576105544534 85
0.8529576105544534 86
0.8529576105544534 87
0.8529576105544534 88
0.8529576105544534 89
0.8529576105544534 90
0.8529576105544534 91
0.8529576105544534 92
0.8529576105544534 93
0.8529576105544534 94
0.8529576105544534 95
0.8529576105544534 96
0.8529576105544534 97
0.8529576105544534 98
0.8529576105544534 99
0.8529576105544534 100
0.8529576105544534 1
0.8529576105544534 2
0.8529576105544534 3
0.8529576105544534 4
0.8529576105544534 5
0.8529576105544534 6
0.8529576105544534 7
0.8529576105544534 8
0.8529576105544534 9
0.8529576105544534 10
0.8529576105544534 11
0.8529576105544534 12
0.8529576105544534 13
0.8529576105544534 14
0.8529576105544534 15
0.8529576105544534 16
0.8529576105544534 17
0.8529576105544534 18
0.8529576105544534 19
0.8529576105544534 20
0.8529576105544534 21
0.8529576105544534 22
0.8529576105544534 23
0.8529576105544534 24
0.8529576105544534 25
0.8529576105544534 26
0.8529576105544534 27
0.8529576105544534 28
0.8529576105544534 29
0.8529576105544534 30
0.8529576105544534 31
0.8529576105544534 32
0.8529576105544534 33
0.8529576105544534 34
0.8529576105544534 35
0.8529576105544534 36
0.8529576105544534 37
0.8529576105544534 38
0.8529576105544534 39
0.8529576105544534 40
0.8529576105544534 41
0.8529576105544534 42
0.8529576105544534 43
0.8529576105544534 44
0.8529576105544534 45
0.8529576105544534 46
0.8529576105544534 47
0.8529576105544534 48
0.8529576105544534 49
0.8529576105544534 50
0.8529576105544534 51
0.8529576105544534 52
0.8529576105544534 53
0.8529576105544534 54
0.8529576105544534 55
0.8529576105544534 56
0.8529576105544534 57
0.8529576105544534 58
0.8529576105544534 59
0.8529576105544534 60
0.8529576105544534 61
0.8529576105544534 62
0.8529576105544534 63
0.8529576105544534 64
0.8529576105544534 65
0.8529576105544534 66
0.8529576105544534 67
0.8529576105544534 68
0.8529576105544534 69
0.8529576105544534 70
0.8529576105544534 71
0.8529576105544534 72
0.8529576105544534 73
0.8529576105544534 74
0.8529576105544534 75
0.8529576105544534 76
0.8529576105544534 77
0.8529576105544534 78
0.8529576105544534 79
0.8529576105544534 80
0.8529576105544534 81
0.8529576105544534 82
0.8529576105544534 83
0.8529576105544534 84
0.8529576105544534 85
0.8529576105544534 86
0.8529576105544534 87
0.8529576105544534 88
0.8529576105544534 89
0.8529576105544534 90
0.8529576105544534 91
0.8529576105544534 92
0.8529576105544534 93
0.8529576105544534 94
0.8529576105544534 95
0.8529576105544534 96
0.8529576105544534 97
0.8529576105544534 98
0.8529576105544534 99
0.8529576105544534 100
0.8529576105544534 1
0.8529576105544534 2
0.8529576105544534 3
0.8529576105544534 4
0.8529576105544534 5
0.8529576105544534 6
0.8529576105544534 7
0.8529576105544534 8
0.8529576105544534 9
0.8529576105544534 10
0.8529576105544534 11
0.8529576105544534 12
0.8529576105544534 13
0.8529576105544534 14
0.8529576105544534 15
0.8529576105544534 16
0.8529576105544534 17
0.8529576105544534 18
0.8529576105544534 19
0.8529576105544534 20
0.8529576105544534 21
0.8529576105544534 22
0.8529576105544534 23
0.8529576105544534 24
0.8529576105544534 25
0.8529576105544534 26
0.8529576105544534 27
0.8529576105544534 28
0.8529576105544534 29
0.8529576105544534 30
0.8529576105544534 31
0.8529576105544534 32
0.8529576105544534 33
0.8529576105544534 34
0.8529576105544534 35
0.8529576105544534 36
0.8529576105544534 37
0.8529576105544534 38
0.8529576105544534 39
0.8529576105544534 40
0.8529576105544534 41
0.8529576105544534 42
0.8529576105544534 43
0.8529576105544534 44
0.8529576105544534 45
0.8529576105544534 46
0.8529576105544534 47
0.8529576105544534 48
0.8529576105544534 49
0.8529576105544534 50
0.8529576105544534 51
0.8529576105544534 52
0.8529576105544534 53
0.8529576105544534 54
0.8529576105544534 55
0.8529576105544534 56
0.8529576105544534 57
0.8529576105544534 58
0.8529576105544534 59
0.8529576105544534 60
0.8529576105544534 61
0.8529576105544534 62
0.8529576105544534 63
0.8529576105544534 64
0.8529576105544534 65
0.8529576105544534 66
0.8529576105544534 67
0.8529576105544534 68
0.8529576105544534 69
0.8529576105544534 70
0.8529576105544534 71
0.8529576105544534 72
0.8529576105544534 73
0.8529576105544534 74
0.8529576105544534 75
0.8529576105544534 76
0.8529576105544534 77
0.8529576105544534 78
0.8529576105544534 79
0.8529576105544534 80
0.8529576105544534 81
0.8529576105544534 82
0.8529576105544534 83
0.8529576105544534 84
0.8529576105544534 85
0.8529576105544534 86
0.8529576105544534 87
0.8529576105544534 88
0.8529576105544534 89
0.8529576105544534 90
0.8529576105544534 91
0.8529576105544534 92
0.8529576105544534 93
0.8529576105544534 94
0.8529576105544534 95
0.8529576105544534 96
0.8529576105544534 97
0.8529576105544534 98
0.8529576105544534 99
0.8529576105544534 100
0.8529576105544534 1
0.8529576105544534 2
0.8529576105544534 3
0.8529576105544534 4
0.8529576105544534 5
0.8529576105544534 6
0.8529576105544534 7
0.8529576105544534 8
0.8529576105544534 9
0.8529576105544534 10
0.8529576105544534 11
0.8529576105544534 12
0.8529576105544534 13
0.8529576105544534 14
0.8529576105544534 15
0.8529576105544534 16
0.8529576105544534 17
0.8529576105544534 18
0.8529576105544534 19
0.8529576105544534 20
0.8529576105544534 21
0.8529576105544534 22
0.8529576105544534 23
0.8529576105544534 24
0.8529576105544534 25
0.8529576105544534 26
0.8529576105544534 27
0.8529576105544534 28
0.8529576105544534 29
0.8529576105544534 30
0.8529576105544534 31
0.8529576105544534 32
0.8529576105544534 33
0.8529576105544534 34
0.8529576105544534 35
0.8529576105544534 36
0.8529576105544534 37
0.8529576105544534 38
0.8529576105544534 39
0.8529576105544534 40
0.8529576105544534 41
0.8529576105544534 42
0.8529576105544534 43
0.8529576105544534 44
0.8529576105544534 45
0.8529576105544534 46
0.8529576105544534 47
0.8529576105544534 48
0.8529576105544534 49
0.8529576105544534 50
0.8529576105544534 51
0.8529576105544534 52
0.8529576105544534 53
0.8529576105544534 54
0.8529576105544534 55
0.8529576105544534 56
0.8529576105544534 57
0.8529576105544534 58
0.8529576105544534 59
0.8529576105544534 60
0.8529576105544534 61
0.8529576105544534 62
0.8529576105544534 63
0.8529576105544534 64
0.8529576105544534 65
0.8529576105544534 66
0.8529576105544534 67
0.8529576105544534 68
0.8529576105544534 69
0.8529576105544534 70
0.8529576105544534 71
0.8529576105544534 72
0.8529576105544534 73
0.8529576105544534 74
0.8529576105544534 75
0.8529576105544534 76
0.8529576105544534 77
0.8529576105544534 78
0.8529576105544534 79
0.8529576105544534 80
0.8529576105544534 81
0.8529576105544534 82
0.8529576105544534 83
0.8529576105544534 84
0.8529576105544534 85
0.8529576105544534 86
0.8529576105544534 87
0.8529576105544534 88
0.8529576105544534 89
0.8529576105544534 90
0.8529576105544534 91
0.8529576105544534 92
0.8529576105544534 93
0.8529576105544534 94
0.8529576105544534 95
0.8529576105544534 96
0.8529576105544534 97
0.8529576105544534 98
0.8529576105544534 99
0.8529576105544534 100
0.8529576105544534 1
0.8529576105544534 2
0.8529576105544534 3
0.8529576105544534 4
0.8529576105544534 5
0.8529576105544534 6
0.8529576105544534 7
0.8529576105544534 8
0.8529576105544534 9
0.8529576105544534 10
0.8529576105544534 11
0.8529576105544534 12
0.8529576105544534 13
0.8529576105544534 14
0.8529576105544534 15
0.8529576105544534 16
0.8529576105544534 17
0.8529576105544534 18
0.8529576105544534 19
0.8529576105544534 20
0.8529576105544534 21
0.8529576105544534 22
0.8529576105544534 23
0.8529576105544534 24
0.8529576105544534 25
0.8529576105544534 26
0.8529576105544534 27
0.8529576105544534 28
0.8529576105544534 29
0.8529576105544534 30
0.8529576105544534 31
0.8529576105544534 32
0.8529576105544534 33
0.8529576105544534 34
0.8529576105544534 35
0.8529576105544534 36
0.8529576105544534 37
0.8529576105544534 38
0.8529576105544534 39
0.8529576105544534 40
0.8529576105544534 41
0.8529576105544534 42
0.8529576105544534 43
0.8529576105544534 44
0.8529576105544534 45
0.8529576105544534 46
0.8529576105544534 47
0.8529576105544534 48
0.8529576105544534 49
0.8529576105544534 50
0.8529576105544534 51
0.8529576105544534 52
0.8529576105544534 53
0.8529576105544534 54
0.8529576105544534 55
0.8529576105544534 56
0.8529576105544534 57
0.8529576105544534 58
0.8529576105544534 59
0.8529576105544534 60
0.8529576105544534 61
0.8529576105544534 62
0.8529576105544534 63
0.8529576105544534 64
0.8529576105544534 65
0.8529576105544534 66
0.8529576105544534 67
0.8529576105544534 68
0.8529576105544534 69
0.8529576105544534 70
0.8529576105544534 71
0.8529576105544534 72
0.8529576105544534 73
0.8529576105544534 74
0.8529576105544534 75
0.8529576105544534 76
0.8529576105544534 77
0.8529576105544534 78
0.8529576105544534 79
0.8529576105544534 80
0.8529576105544534 81
0.8529576105544534 82
0.8529576105544534 83
0.8529576105544534 84
0.8529576105544534 85
0.8529576105544534 86
0.8529576105544534 87
0.8529576105544534 88
0.8529576105544534 89
0.8529576105544534 90
0.8529576105544534 91
0.8529576105544534 92
0.8529576105544534 93
0.8529576105544534 94
0.8529576105544534 95
0.8529576105544534 96
0.8529576105544534 97
0.8529576105544534 98
0.8529576105544534 99
0.8529576105544534 100
0.8529576105544534 1
0.8529576105544534 2
0.8529576105544534 3
0.8529576105544534 4
0.8529576105544534 5
0.8529576105544534 6
0.8529576105544534 7
0.8529576105544534 8
0.8529576105544534 9
0.8529576105544534 10
0.8529576105544534 11
0.8529576105544534 12
0.8529576105544534 13
0.8529576105544534 14
0.8529576105544534 15
0.8529576105544534 16
0.8529576105544534 17
0.8529576105544534 18
0.8529576105544534 19
0.8529576105544534 20
0.8529576105544534 21
0.8529576105544534 22
0.8529576105544534 23
0.8529576105544534 24
0.8529576105544534 25
0.8529576105544534 26
0.8529576105544534 27
0.8529576105544534 28
0.8529576105544534 29
0.8529576105544534 30
0.8529576105544534 31
0.8529576105544534 32
0.8529576105544534 33
0.8529576105544534 34
0.8529576105544534 35
0.8529576105544534 36
0.8529576105544534 37
0.8529576105544534 38
0.8529576105544534 39
0.8529576105544534 40
0.8529576105544534 41
0.8529576105544534 42
0.8529576105544534 43
0.8529576105544534 44
0.8529576105544534 45
0.8529576105544534 46
0.8529576105544534 47
0.8529576105544534 48
0.8529576105544534 49
0.8529576105544534 50
0.8529576105544534 51
0.8529576105544534 52
0.8529576105544534 53
0.8529576105544534 54
0.8529576105544534 55
0.8529576105544534 56
0.8529576105544534 57
0.8529576105544534 58
0.8529576105544534 59
0.8529576105544534 60
0.8529576105544534 61
0.8529576105544534 62
0.8529576105544534 63
0.8529576105544534 64
0.8529576105544534 65
0.8529576105544534 66
0.8529576105544534 67
0.8529576105544534 68
0.8529576105544534 69
0.8529576105544534 70
0.8529576105544534 71
0.8529576105544534 72
0.8529576105544534 73
0.8529576105544534 74
0.8529576105544534 75
0.8529576105544534 76
0.8529576105544534 77
0.8529576105544534 78
0.8529576105544534 79
0.8529576105544534 80
0.8529576105544534 81
0.8529576105544534 82
0.8529576105544534 83
0.8529576105544534 84
0.8529576105544534 85
0.8529576105544534 86
0.8529576105544534 87
0.8529576105544534 88
0.8529576105544534 89
0.8529576105544534 90
0.8529576105544534 91
0.8529576105544534 92
0.8529576105544534 93
0.8529576105544534 94
0.8529576105544534 95
0.8529576105544534 96
0.8529576105544534 97
0.8529576105544534 98
0.8529576105544534 99
0.8529576105544534 100
0.8529576105544534 1
0.8529576105544534 2
0.8529576105544534 3
0.8529576105544534 4
0.8529576105544534 5
0.8529576105544534 6
0.8529576105544534 7
0.8529576105544534 8
0.8529576105544534 9
0.8529576105544534 10
0.8529576105544534 11
0.8529576105544534 12
0.8529576105544534 13
0.8529576105544534 14
0.8529576105544534 15
0.8529576105544534 16
0.8529576105544534 17
0.8529576105544534 18
0.8529576105544534 19
0.8529576105544534 20
0.8529576105544534 21
0.8529576105544534 22
0.8529576105544534 23
0.8529576105544534 24
0.8529576105544534 25
0.8529576105544534 26
0.8529576105544534 27
0.8529576105544534 28
0.8529576105544534 29
0.8529576105544534 30
0.8529576105544534 31
0.8529576105544534 32
0.8529576105544534 33
0.8529576105544534 34
0.8529576105544534 35
0.8529576105544534 36
0.8529576105544534 37
0.8529576105544534 38
0.8529576105544534 39
0.8529576105544534 40
0.8529576105544534 41
0.8529576105544534 42
0.8529576105544534 43
0.8529576105544534 44
0.8529576105544534 45
0.8529576105544534 46
0.8529576105544534 47
0.8529576105544534 48
0.8529576105544534 49
0.8529576105544534 50
0.8529576105544534 51
0.8529576105544534 52
0.8529576105544534 53
0.8529576105544534 54
0.8529576105544534 55
0.8529576105544534 56
0.8529576105544534 57
0.8529576105544534 58
0.8529576105544534 59
0.8529576105544534 60
0.8529576105544534 61
0.8529576105544534 62
0.8529576105544534 63
0.8529576105544534 64
0.8529576105544534 65
0.8529576105544534 66
0.8529576105544534 67
0.8529576105544534 68
0.8529576105544534 69
0.8529576105544534 70
0.8529576105544534 71
0.8529576105544534 72
0.8529576105544534 73
0.8529576105544534 74
0.8529576105544534 75
0.8529576105544534 76
0.8529576105544534 77
0.8529576105544534 78
0.8529576105544534 79
0.8529576105544534 80
0.8529576105544534 81
0.8529576105544534 82
0.8529576105544534 83
0.8529576105544534 84
0.8529576105544534 85
0.8529576105544534 86
0.8529576105544534 87
0.8529576105544534 88
0.8529576105544534 89
0.8529576105544534 90
0.8529576105544534 91
0.8529576105544534 92
0.8529576105544534 93
0.8529576105544534 94
0.8529576105544534 95
0.8529576105544534 96
0.8529576105544534 97
0.8529576105544534 98
0.8529576105544534 99
0.8529576105544534 100
0.8529576105544534 1
0.8529576105544534 2
0.8529576105544534 3
0.8529576105544534 4
0.8529576105544534 5
0.8529576105544534 6
0.8529576105544534 7
0.8529576105544534 8
0.8529576105544534 9
0.8529576105544534 10
0.8529576105544534 11
0.8529576105544534 12
0.8529576105544534 13
0.8529576105544534 14
0.8529576105544534 15
0.8529576105544534 16
0.8529576105544534 17
0.8529576105544534 18
0.8529576105544534 19
0.8529576105544534 20
0.8529576105544534 21
0.8529576105544534 22
0.8529576105544534 23
0.8529576105544534 24
0.8529576105544534 25
0.8529576105544534 26
0.8529576105544534 27
0.8529576105544534 28
0.8529576105544534 29
0.8529576105544534 30
0.8529576105544534 31
0.8529576105544534 32
0.8529576105544534 33
0.8529576105544534 34
0.8529576105544534 35
0.8529576105544534 36
0.8529576105544534 37
0.8529576105544534 38
0.8529576105544534 39
0.8529576105544534 40
0.8529576105544534 41
0.8529576105544534 42
0.8529576105544534 43
0.8585021765540765 44
0.8585021765540765 45
0.8585021765540765 46
0.8585021765540765 47
0.8585021765540765 48
0.8585021765540765 49
0.8585021765540765 50
0.8585021765540765 51
0.8585021765540765 52
0.8585021765540765 53
0.8585021765540765 54
0.8585021765540765 55
0.8585021765540765 56
0.8585021765540765 57
0.8585021765540765 58
0.8585021765540765 59
0.8585021765540765 60
0.8585021765540765 61
0.8585021765540765 62
0.8585021765540765 63
0.8585021765540765 64
0.8585021765540765 65
0.8585021765540765 66
0.8585021765540765 67
0.8585021765540765 68
0.8585021765540765 69
0.8585021765540765 70
0.8585021765540765 71
0.8585021765540765 72
0.8585021765540765 73
0.8585021765540765 74
0.8585021765540765 75
0.8585021765540765 76
0.8585021765540765 77
0.8585021765540765 78
0.8585021765540765 79
0.8585021765540765 80
0.8585021765540765 81
0.8585021765540765 82
0.8585021765540765 83
0.8585021765540765 84
0.8585021765540765 85
0.8585021765540765 86
0.8585021765540765 87
0.8585021765540765 88
0.8585021765540765 89
0.8585021765540765 90
0.8585021765540765 91
0.8585021765540765 92
0.8585021765540765 93
0.8585021765540765 94
0.8585021765540765 95
0.8585021765540765 96
0.8585021765540765 97
0.8585021765540765 98
0.8585021765540765 99
0.8585021765540765 100
