# Supplementary material for: AMCFCN: attentive multi-view contrastive fusion clustering net
Source: PeerJ Comput Sci. 2024 Mar 5;10:e1906. doi: 10.7717/peerj-cs.1906 (PMC11636696; doi:10.7717/peerj-cs.1906)
Supplement: Supplemental Information 18 [file peerj-cs-10-1906-s018.py]

import torch
import numpy as np
from scipy.optimize import linear_sum_assignment
from sklearn.metrics import normalized_mutual_info_score, confusion_matrix
from sklearn import metrics

def seed_everything(seed):
    np.random.seed(seed)
    torch.manual_seed(seed)
    if torch.cuda.is_available():
        torch.backends.cudnn.deterministic = True
        torch.backends.cudnn.benchmark = False
        torch.cuda.manual_seed_all(seed)

    print('Global seed:', seed)


def clustering_accuracy(y_true, y_pred):
    """
    Calculate clustering accuracy. Require scikit-learn installed

    # Arguments
        y: true labels, numpy.array with shape `(n_samples,)`
        y_pred: predicted labels, numpy.array with shape `(n_samples,)`

    # Return
        accuracy, in [0,1]
    """
    y_true = y_true.astype(np.int64)
    assert y_pred.size == y_true.size
    D = max(y_pred.max(), y_true.max()) + 1
    w = np.zeros((D, D), dtype=np.int64)
    for i in range(y_pred.size):
        w[y_pred[i], y_true[i]] += 1
    ind = linear_sum_assignment(w.max() - w)
    ind = np.asarray(ind)
    ind = np.transpose(ind)
    return sum([w[i, j] for i, j in ind]) * 1.0 / y_pred.size


def measure_cluster(y_pred, y_true):
    acc = clustering_accuracy(y_true, y_pred)
    nmi = normalized_mutual_info_score(y_true, y_pred, average_method='geometric')
    cm = confusion_matrix(y_true, y_pred)
    row_max = cm.max(axis=1).sum()
    total = cm.sum()
    pur = row_max / total
    ari = metrics.adjusted_rand_score(y_true, y_pred)
    decimals=4
    ari = np.round(ari, decimals)
    return acc, nmi, pur


def target_distribution(batch: torch.Tensor) -> torch.Tensor:
    """
    Compute the target distribution p_ij, given the batch (q_ij), as in 3.1.3 Equation 3 of
    Xie/Girshick/Farhadi; this is used the KL-divergence loss function.

    :param batch: [batch size, number of clusters] Tensor of dtype float
    :return: [batch size, number of clusters] Tensor of dtype float
    """
    weight = (batch ** 2) / torch.sum(batch, 0)
    return (weight.t() / torch.sum(weight, 1)).t()


def print_network(net):
    num_params = 0
    for param in net.parameters():
        num_params += param.numel()
    print(net)
    print('Total number of parameters: %d' % num_params)
