# Supplementary material for: AMCFCN: attentive multi-view contrastive fusion clustering net
Source: PeerJ Comput Sci. 2024 Mar 5;10:e1906. doi: 10.7717/peerj-cs.1906 (PMC11636696; doi:10.7717/peerj-cs.1906)
Supplement: Supplemental Information 20 [file peerj-cs-10-1906-s020.py]

import torch
import torch.nn as nn
import math
class ChannelAttention(nn.Module):
    def __init__(self, in_planes, ratio=8):
        super(ChannelAttention, self).__init__()
        self.avg_pool = nn.AdaptiveAvgPool2d(1)
        self.max_pool = nn.AdaptiveMaxPool2d(1)

        # 利用1x1卷积代替全连接
        self.fc1   = nn.Conv2d(in_planes, in_planes // ratio, 1, bias=False)
        self.relu1 = nn.ReLU()
        self.fc2   = nn.Conv2d(in_planes // ratio, in_planes, 1, bias=False)

        self.sigmoid = nn.Sigmoid()

    def forward(self, x):
        avg_out = self.fc2(self.relu1(self.fc1(self.avg_pool(x))))
        max_out = self.fc2(self.relu1(self.fc1(self.max_pool(x))))
        out = avg_out + max_out
        return self.sigmoid(out)

class SpatialAttention(nn.Module):
    def __init__(self, kernel_size=7):
        super(SpatialAttention, self).__init__()

        assert kernel_size in (3, 7), 'kernel size must be 3 or 7'
        padding = 3 if kernel_size == 7 else 1
        self.conv1 = nn.Conv2d(2, 1, kernel_size, padding=padding, bias=False)
        self.sigmoid = nn.Sigmoid()

    def forward(self, x):
        avg_out = torch.mean(x, dim=1, keepdim=True)
        max_out, _ = torch.max(x, dim=1, keepdim=True)
        x = torch.cat([avg_out, max_out], dim=1)
        x = self.conv1(x)
        return self.sigmoid(x)

class PostionAttention(nn.Module):
    def __init__(self, channel, reduction=16):
        super(PostionAttention, self).__init__()
        
        self.conv_1x1 = nn.Conv2d(in_channels=channel, out_channels=channel//reduction, kernel_size=1, stride=1, bias=False)
 
        self.relu   = nn.ReLU()
        self.bn     = nn.BatchNorm2d(channel//reduction)
 
        self.F_h = nn.Conv2d(in_channels=channel//reduction, out_channels=channel, kernel_size=1, stride=1, bias=False)
        self.F_w = nn.Conv2d(in_channels=channel//reduction, out_channels=channel, kernel_size=1, stride=1, bias=False)
 
        self.sigmoid_h = nn.Sigmoid()
        self.sigmoid_w = nn.Sigmoid()
 
    def forward(self, x):
        _, _, h, w = x.size()
        
        x_h = torch.mean(x, dim = 3, keepdim = True).permute(0, 1, 3, 2)
        x_w = torch.mean(x, dim = 2, keepdim = True)
 
        x_cat_conv_relu = self.relu(self.bn(self.conv_1x1(torch.cat((x_h, x_w), 3))))
 
        x_cat_conv_split_h, x_cat_conv_split_w = x_cat_conv_relu.split([h, w], 3)
 
        s_h = self.sigmoid_h(self.F_h(x_cat_conv_split_h.permute(0, 1, 3, 2)))
        s_w = self.sigmoid_w(self.F_w(x_cat_conv_split_w))
 
        out = s_h.expand_as(x) * s_w.expand_as(x)
        return out
    
class hybrid_attention_machine(nn.Module):
    def __init__(self, channel, ratio=8, kernel_size=7, reduction=16):
        super(hybrid_attention_machine, self).__init__()
        self.channelattention = ChannelAttention(channel, ratio=ratio)
        self.spatialattention = SpatialAttention(kernel_size=kernel_size)
        self.postionalattention = PostionAttention(channel=channel, reduction=reduction)

    def forward(self, x):
        
        x1 =x+(x * self.channelattention(x)) 
        x2 = x+(x1 * self.spatialattention(x1))
        x3 = x+(x2*self.postionalattention(x2))
        x4 = x*(x1 + x2 + x3)
        return x4
