# Supplementary material for: AMCFCN: attentive multi-view contrastive fusion clustering net
Source: PeerJ Comput Sci. 2024 Mar 5;10:e1906. doi: 10.7717/peerj-cs.1906 (PMC11636696; doi:10.7717/peerj-cs.1906)
Supplement: Supplemental Information 21 [file peerj-cs-10-1906-s021.py]

import torch


class Optimizer:
    def __init__(self, params, lr=1e-3, opt='adam', schedule=True):

        self.params = params
        self.schedule = schedule
        if opt == 'sgd':
            self._opt = torch.optim.SGD(params, lr=lr, momentum=0.9, weight_decay=1e-6)
        elif opt == 'adam':
            self._opt = torch.optim.Adam(params, lr=lr, weight_decay=1e-6)
        else:
            raise ValueError('optimizer must be sgd or adam.')
        if self.schedule:
            self._sch = torch.optim.lr_scheduler.CosineAnnealingLR(self._opt, T_max=5, eta_min=1e-4)

    def zero_grad(self):
        return self._opt.zero_grad()

    def step(self):
        out = self._opt.step()
        if self.schedule:
            # Only step the scheduler at integer epochs, and don't step on the first epoch.
            self._sch.step()
        return out
