# Supplementary material for: AMCFCN: attentive multi-view contrastive fusion clustering net
Source: PeerJ Comput Sci. 2024 Mar 5;10:e1906. doi: 10.7717/peerj-cs.1906 (PMC11636696; doi:10.7717/peerj-cs.1906)
Supplement: Supplemental Information 23 [file peerj-cs-10-1906-s023.py]

import math
from typing import Optional

import torch
from torch import nn
from torch.nn import init
from torch.nn import Parameter
from backbones import NormalCNN,  AlexNet
from loss_func import DDCLoss,  SimCLRLoss
from optimizer import Optimizer

""""thank you for implementing the code,CONAN. 
   CONAN of the paper is Contrastive Fusion Networks for Multi-view Clustering ,it belong to 2021 IEEE International Conference on Big Data (Big Data)
   See:https://ieeexplore.ieee.org/document/9671851
"""
class AMCFCN(nn.Module):
    def __init__(self, args):
        super(AMCFCN, self).__init__()
        self.args = args
        backbones = build_backbones(args)
        for idx, bb in enumerate(backbones):
            bb.to(args.device)
            self.__setattr__(f'encoder{idx}', bb)

        self.fusion_layer = FusionLayer(args)

        self.clustering_module, self.cls_criterion = build_clustering_module(args)
        if args.enable_contrastive:
            self.contrastive_module = build_contrastive_module(args)

        self.apply(self.weights_init('xavier'))
        self.optimizer = Optimizer(self.parameters(), lr=args.lr, opt=args.opt)
        
    def _get_hs(self, Xs):
        hs = [bb(x) for bb, x in zip([self.__getattr__(f"encoder{idx}") for idx in range(self.args.views)], Xs)]
        return hs

    def forward(self, Xs):
        hs = self._get_hs(Xs)
        z = self.fusion_layer(hs)
        if self.args.clustering_loss_type == 'ddc':
            y, _ = self.clustering_module(z)
        else:
            raise ValueError('Clustering loss error.')
        return y
    def get_loss(self, Xs):
        hs = self._get_hs(Xs)
        z = self.fusion_layer(hs)
        
        if self.args.clustering_loss_type == 'ddc':
            y, h = self.clustering_module(z)
            clustering_loss = self.cls_criterion(y, h)
        else:
            raise ValueError('Clustering loss error.')
        if self.args.enable_contrastive:
            contrastive_loss = self.contrastive_module.get_loss(z, hs)
            tot_loss = clustering_loss + contrastive_loss
            return tot_loss, clustering_loss, contrastive_loss
        else:
            tot_loss = clustering_loss
            return tot_loss, clustering_loss, clustering_loss

    @torch.no_grad()
    def predict(self, Xs):
        return self(Xs).detach().cpu().max(1)[1]

    def weights_init(self, init_type='gaussian'):
        def init_fun(m):
            classname = m.__class__.__name__
            if (classname.find('Conv') == 0 or classname.find('Linear') == 0) and hasattr(m, 'weight'):
                # print m.__class__.__name__
                if init_type == 'gaussian':
                    init.normal_(m.weight, 0.0, 0.02)
                elif init_type == 'xavier':
                    init.xavier_normal_(m.weight, gain=math.sqrt(2))
                elif init_type == 'kaiming':
                    init.kaiming_normal_(m.weight, mode="fan_out", nonlinearity="relu")
                elif init_type == 'orthogonal':
                    init.orthogonal_(m.weight, gain=math.sqrt(2))
                elif init_type == 'default':
                    pass
                else:
                    assert 0, "Unsupported initialization: {}".format(init_type)
                if hasattr(m, 'bias') and m.bias is not None:
                    init.constant_(m.bias, 0.0)

        return init_fun

def build_clustering_module(args):
  
        
    if args.clustering_loss_type == 'ddc':
        clustering_layer = DDCModule(args.hidden_dim, args.cluster_hidden_dim, args.num_cluster)
        cls_criterion = DDCLoss(args.num_cluster, device=args.device)
    else:
        raise ValueError('Loss type must be  ddc.')
    return clustering_layer, cls_criterion


def build_contrastive_module(args):
    
    if args.contrastive_type == 'simclr':
        return SimCLRModule(args)
    else:
        raise ValueError('Contrastive type error.')


def build_backbones(args):
    """
    build view-specific backbone.
    :param arch:
    :param input_channels:
    :param views:
    :param width:
    :param replace_fc:
    :return:
    """
    arch = args.arch
    input_channels = args.input_channels
    if arch == 'cnn':
        backbones = [NormalCNN(input_channels=_) for _ in input_channels]
    
    elif arch == 'alexnet':
        backbones = [AlexNet(input_channels=_) for _ in input_channels]
    else:
        raise ValueError('Architecture must be cnn(normal cnn) or alenet.')

    for bb in backbones:
        bb.fc = nn.Identity()
    return backbones


class FusionLayer(nn.Module):

    def __init__(self, args):
        super(FusionLayer, self).__init__()
        act_func = args.fusion_act
        views = args.views
        use_bn = args.use_bn
        mlp_layers = args.fusion_layers
        in_features = args.hidden_dim
        if act_func == 'relu':
            self.act = nn.ReLU()
        elif act_func == 'tanh':
            self.act = nn.Tanh()
        elif act_func == 'sigmoid':
            self.act = nn.Sigmoid()
        else:
            raise ValueError('Activate function must be ReLU or Tanh.')
        self.layers = [self._make_layers(in_features * views, in_features, self.act, use_bn)]
        if mlp_layers > 1:
            layers = [self._make_layers(in_features, in_features,
                                        self.act if _ < (mlp_layers - 2) else nn.Identity(),
                                        use_bn if _ < (mlp_layers - 2) else False) for _ in range(mlp_layers - 1)]
            self.layers += layers
        self.layers = nn.Sequential(*self.layers)
        
        
    def forward(self, h):
        #print(h.size())
        h = torch.cat(h, dim=-1)
        z = self.layers(h)
        return z

    def _make_layers(self, in_features, out_features, act, bn=False):
        layers = nn.ModuleList()
        layers.append(nn.Linear(in_features, out_features))
        layers.append(act)
        if bn:
            layers.append(nn.BatchNorm1d(out_features))
        return nn.Sequential(*layers)


class projection_MLP(nn.Module):
    def __init__(self, in_dim, hidden_dim=2048, out_dim=2048, num_layers=2):
        super().__init__()
        ''' page 3 baseline setting
        Projection MLP. The projection MLP (in f) has BN ap-
        plied to each fully-connected (fc) layer, including its out- 
        put fc. Its output fc has no ReLU. The hidden fc is 2048-d. 
        This MLP has 3 layers.
        '''
        self.num_layers = num_layers
        self.layer1 = nn.Sequential(
            nn.Linear(in_dim, hidden_dim),
            nn.BatchNorm1d(hidden_dim),
            nn.ReLU(inplace=True)
        )
        if self.num_layers == 3:
            self.layer2 = nn.Sequential(
                nn.Linear(hidden_dim, hidden_dim),
                nn.BatchNorm1d(hidden_dim),
                nn.ReLU(inplace=True)
            )
        self.layer3 = nn.Sequential(
            nn.Linear(hidden_dim, out_dim),
            nn.BatchNorm1d(out_dim)
        )

    def forward(self, x):
        if self.num_layers == 3:
            x = self.layer1(x)
            x = self.layer2(x)
            x = self.layer3(x)
        elif self.num_layers == 2:
            x = self.layer1(x)
            x = self.layer3(x)
        else:
            raise Exception
        return x

"""the paper:A Simple Framework for Contrastive Learning of Visual Representations
   the web:https://arxiv.org/abs/2002.05709v3"""


class SimCLRModule(nn.Module):

    def __init__(self, args):
        super(SimCLRModule, self).__init__()
        in_features = args.hidden_dim
        if args.projection_layers == 0:
            self.projection = nn.Identity()
        else:
            self.projection = projection_MLP(in_features,
                                             hidden_dim=args.projection_dim,
                                             out_dim=args.cluster_hidden_dim,
                                             num_layers=args.projection_layers)
        self.con_criterion = SimCLRLoss(args)
        self.con_lambda = args.contrastive_lambda
        self.args = args

    def forward(self, h):
        h = self.projection(h)
        return h

    def get_loss(self, ch, hs):
        cp = self(ch)
        sub_loss = 0
        for h in hs:
            p = self(h)
            ps = torch.cat([cp, p], dim=-1)
            sub_loss += self.con_criterion(ps)
        return self.con_lambda * sub_loss

"""
    Michael Kampffmeyer et al. "Deep divergence-based approach to clustering"
    """

class DDCModule(nn.Module):

    def __init__(self, in_features, hidden_dim, num_cluster):
        super(DDCModule, self).__init__()

        self.hidden_layer = nn.Sequential(
            nn.Linear(in_features, hidden_dim),
            nn.ReLU(inplace=True),
            nn.BatchNorm1d(hidden_dim, momentum=0.1)
        )

        self.clustering_layer = nn.Sequential(
            nn.Linear(hidden_dim, num_cluster),
            nn.Softmax(dim=1)
        )

    def forward(self, x):
        h = self.hidden_layer(x)
        y = self.clustering_layer(h)
        return y, h
