# Supplementary material for: AMCFCN: attentive multi-view contrastive fusion clustering net
Source: PeerJ Comput Sci. 2024 Mar 5;10:e1906. doi: 10.7717/peerj-cs.1906 (PMC11636696; doi:10.7717/peerj-cs.1906)
Supplement: Supplemental Information 28 [file peerj-cs-10-1906-s028.py]

from .default import Experiment

fmnist = Experiment(
    arch='cnn',
    hidden_dim=288,
    verbose=True,
    log_dir='./logs/mytest',
    device='cuda',
    extra_record=True,
    extra_hidden=True,
    opt='adam',
    epochs=100,
    lr=1e-3,
    batch_size=100,
    cluster_hidden_dim=100,
    ds_name='fmnist',
    img_size=28,
    views=2,
    clustering_loss_type='ddc',
    num_cluster=10,
    fusion_act='relu',
    use_bn=True,
    contrastive_type='simclr',
    projection_layers=2,
    projection_dim=288,
    contrastive_lambda=0.01,
    temperature=0.1,
    seed=13,
)
